# Supplementary material for: Controlling spatiotemporal pattern formation in a concentration gradient with a synthetic toggle switch
Source: Mol Syst Biol. 2020 Jun 12;16(6):e9361. doi: 10.15252/msb.20199361 (PMC7290156; doi:10.15252/msb.20199361)
Supplement: Supplementary file 3 — Dataset EV1 [file MSB-16-e9361-s003.zip › datasetEV1_legend.txt]

Dataset EV1.
Data from flow cytometer measurements after gating bacteria in the FSC-H and SSC-H scatter plot. 
Bacteria were in the green or red initial state before being incubated in presence of different combinations of AHL 
and IPTG concentrations. After 2, 3, 4, 6, 8, 10 h of incubation green and red fluorescence were quantified by 
flow cytometry using FITC-H and PE-Texas Red-H filters. The dataset contains three different replicates and each row 
represents one of the 10’000 events/measurement. 
The data were used for Figures 2, 3, EV2, EV3, Appendix S1 and Appendix S2.
