# Supplementary material for: Controlling spatiotemporal pattern formation in a concentration gradient with a synthetic toggle switch
Source: Mol Syst Biol. 2020 Jun 12;16(6):e9361. doi: 10.15252/msb.20199361 (PMC7290156; doi:10.15252/msb.20199361)
Supplement: Supplementary file 4 — Dataset EV2 [file MSB-16-e9361-s004.zip]

Archive with 2 entries (2 files):
- datasetEV2_legend.txt
- rawGREENdata_IPTGpulse.txt
