# Supplementary material for: Controlling spatiotemporal pattern formation in a concentration gradient with a synthetic toggle switch
Source: Mol Syst Biol. 2020 Jun 12;16(6):e9361. doi: 10.15252/msb.20199361 (PMC7290156; doi:10.15252/msb.20199361)
Supplement: Supplementary file 4 — Dataset EV2 [file MSB-16-e9361-s004.zip › datasetEV2_legend.txt]

Dataset EV2.
 Data from flow cytometer measurements after gating bacteria in the FSC-H and SSC-H scatter plot. 
Bacteria were in green initial state before being incubated in the presence of 10 mM IPTG for different
amounts of time (IPTG_pulseDuration[h]). Then, IPTG as washed away and after 6 h incubation in the absence
of IPTG, green and red fluorescence were quantified by flow cytometry using FITC-H and PE-Texas Red-H. 
The dataset contains three different replicates and each row represents one of the 10’000 events/measurement. 
The data were used for Figure 5.
