# Supplementary material for: Controlling spatiotemporal pattern formation in a concentration gradient with a synthetic toggle switch
Source: Mol Syst Biol. 2020 Jun 12;16(6):e9361. doi: 10.15252/msb.20199361 (PMC7290156; doi:10.15252/msb.20199361)
Supplement: Supplementary file 4 — Dataset EV2 [file MSB-16-e9361-s004.zip › rawGREENdata_IPTGpulse.txt]

GREEN[a.u.]	RED[a.u.]	initial_state	AHL[uM]	IPTG_pulseDuration[h]	IncubationTime_afterPulse[h]	replicate
354	357	green	10	2	0	1
265	407	green	10	2	0	1
257	446	green	10	2	0	1
361	494	green	10	2	0	1
348	469	green	10	2	0	1
406	513	green	10	2	0	1
333	460	green	10	2	0	1
356	494	green	10	2	0	1
344	437	green	10	2	0	1
423	384	green	10	2	0	1
327	384	green	10	2	0	1
296	417	green	10	2	0	1
402	487	green	10	2	0	1
258	466	green	10	2	0	1
224	332	green	10	2	0	1
380	435	green	10	2	0	1
296	405	green	10	2	0	1
338	461	green	10	2	0	1
366	403	green	10	2	0	1
418	428	green	10	2	0	1
296	495	green	10	2	0	1
319	336	green	10	2	0	1
366	486	green	10	2	0	1
377	344	green	10	2	0	1
372	466	green	10	2	0	1
305	393	green	10	2	0	1
380	339	green	10	2	0	1
433	430	green	10	2	0	1
407	521	green	10	2	0	1
330	378	green	10	2	0	1
271	263	green	10	2	0	1
396	435	green	10	2	0	1
426	466	green	10	2	0	1
356	416	green	10	2	0	1
346	514	green	10	2	0	1
253	377	green	10	2	0	1
280	416	green	10	2	0	1
329	461	green	10	2	0	1
346	481	green	10	2	0	1
449	459	green	10	2	0	1
559	451	green	10	2	0	1
297	444	green	10	2	0	1
403	388	green	10	2	0	1
370	513	green	10	2	0	1
353	440	green	10	2	0	1
356	458	green	10	2	0	1
435	506	green	10	2	0	1
358	492	green	10	2	0	1
389	454	green	10	2	0	1
371	412	green	10	2	0	1
292	349	green	10	2	0	1
296	231	green	10	2	0	1
335	509	green	10	2	0	1
430	471	green	10	2	0	1
313	358	green	10	2	0	1
287	430	green	10	2	0	1
320	439	green	10	2	0	1
251	338	green	10	2	0	1
351	397	green	10	2	0	1
353	326	green	10	2	0	1
441	364	green	10	2	0	1
516	471	green	10	2	0	1
330	444	green	10	2	0	1
493	495	green	10	2	0	1
487	431	green	10	2	0	1
425	438	green	10	2	0	1
446	428	green	10	2	0	1
268	418	green	10	2	0	1
353	422	green	10	2	0	1
378	404	green	10	2	0	1
398	455	green	10	2	0	1
358	426	green	10	2	0	1
320	452	green	10	2	0	1
517	402	green	10	2	0	1
323	376	green	10	2	0	1
479	520	green	10	2	0	1
391	513	green	10	2	0	1
499	525	green	10	2	0	1
455	472	green	10	2	0	1
361	409	green	10	2	0	1
346	382	green	10	2	0	1
373	473	green	10	2	0	1
416	554	green	10	2	0	1
328	394	green	10	2	0	1
387	458	green	10	2	0	1
372	467	green	10	2	0	1
387	446	green	10	2	0	1
301	312	green	10	2	0	1
320	491	green	10	2	0	1
326	481	green	10	2	0	1
372	507	green	10	2	0	1
347	402	green	10	2	0	1
350	471	green	10	2	0	1
364	458	green	10	2	0	1
305	445	green	10	2	0	1
350	453	green	10	2	0	1
327	463	green	10	2	0	1
360	339	green	10	2	0	1
326	481	green	10	2	0	1
607	434	green	10	2	0	1
434	506	green	10	2	0	1
277	336	green	10	2	0	1
381	463	green	10	2	0	1
387	442	green	10	2	0	1
326	542	green	10	2	0	1
329	449	green	10	2	0	1
353	508	green	10	2	0	1
459	471	green	10	2	0	1
420	481	green	10	2	0	1
301	405	green	10	2	0	1
401	439	green	10	2	0	1
304	465	green	10	2	0	1
403	496	green	10	2	0	1
432	473	green	10	2	0	1
367	414	green	10	2	0	1
320	501	green	10	2	0	1
409	465	green	10	2	0	1
332	437	green	10	2	0	1
414	484	green	10	2	0	1
335	474	green	10	2	0	1
301	437	green	10	2	0	1
303	465	green	10	2	0	1
366	496	green	10	2	0	1
417	391	green	10	2	0	1
339	399	green	10	2	0	1
336	466	green	10	2	0	1
442	544	green	10	2	0	1
468	456	green	10	2	0	1
308	467	green	10	2	0	1
316	455	green	10	2	0	1
534	499	green	10	2	0	1
332	292	green	10	2	0	1
369	402	green	10	2	0	1
483	403	green	10	2	0	1
336	458	green	10	2	0	1
306	336	green	10	2	0	1
320	394	green	10	2	0	1
275	353	green	10	2	0	1
433	396	green	10	2	0	1
395	430	green	10	2	0	1
356	422	green	10	2	0	1
347	491	green	10	2	0	1
301	404	green	10	2	0	1
324	490	green	10	2	0	1
398	489	green	10	2	0	1
390	528	green	10	2	0	1
297	439	green	10	2	0	1
391	482	green	10	2	0	1
430	434	green	10	2	0	1
516	515	green	10	2	0	1
338	447	green	10	2	0	1
304	433	green	10	2	0	1
397	468	green	10	2	0	1
382	442	green	10	2	0	1
485	465	green	10	2	0	1
309	450	green	10	2	0	1
532	530	green	10	2	0	1
377	463	green	10	2	0	1
349	408	green	10	2	0	1
343	444	green	10	2	0	1
282	435	green	10	2	0	1
320	428	green	10	2	0	1
491	308	green	10	2	0	1
390	444	green	10	2	0	1
334	422	green	10	2	0	1
367	495	green	10	2	0	1
336	483	green	10	2	0	1
386	445	green	10	2	0	1
343	530	green	10	2	0	1
370	441	green	10	2	0	1
365	389	green	10	2	0	1
280	408	green	10	2	0	1
333	490	green	10	2	0	1
320	439	green	10	2	0	1
466	521	green	10	2	0	1
349	436	green	10	2	0	1
339	411	green	10	2	0	1
402	427	green	10	2	0	1
330	456	green	10	2	0	1
371	379	green	10	2	0	1
381	451	green	10	2	0	1
462	494	green	10	2	0	1
310	456	green	10	2	0	1
354	397	green	10	2	0	1
417	375	green	10	2	0	1
460	502	green	10	2	0	1
332	341	green	10	2	0	1
346	312	green	10	2	0	1
376	418	green	10	2	0	1
380	482	green	10	2	0	1
375	296	green	10	2	0	1
233	372	green	10	2	0	1
263	388	green	10	2	0	1
268	341	green	10	2	0	1
388	461	green	10	2	0	1
262	263	green	10	2	0	1
355	422	green	10	2	0	1
406	412	green	10	2	0	1
417	541	green	10	2	0	1
372	447	green	10	2	0	1
191	335	green	10	2	0	1
347	464	green	10	2	0	1
304	475	green	10	2	0	1
533	471	green	10	2	0	1
330	332	green	10	2	0	1
421	391	green	10	2	0	1
380	451	green	10	2	0	1
356	454	green	10	2	0	1
388	424	green	10	2	0	1
359	458	green	10	2	0	1
420	499	green	10	2	0	1
367	477	green	10	2	0	1
250	473	green	10	2	0	1
348	433	green	10	2	0	1
337	417	green	10	2	0	1
270	464	green	10	2	0	1
323	411	green	10	2	0	1
460	508	green	10	2	0	1
281	414	green	10	2	0	1
311	349	green	10	2	0	1
323	451	green	10	2	0	1
213	335	green	10	2	0	1
380	464	green	10	2	0	1
371	453	green	10	2	0	1
335	517	green	10	2	0	1
327	432	green	10	2	0	1
330	463	green	10	2	0	1
363	418	green	10	2	0	1
271	327	green	10	2	0	1
362	376	green	10	2	0	1
253	337	green	10	2	0	1
422	453	green	10	2	0	1
402	467	green	10	2	0	1
338	406	green	10	2	0	1
326	451	green	10	2	0	1
355	406	green	10	2	0	1
356	418	green	10	2	0	1
316	452	green	10	2	0	1
302	340	green	10	2	0	1
401	462	green	10	2	0	1
349	452	green	10	2	0	1
282	439	green	10	2	0	1
353	419	green	10	2	0	1
371	458	green	10	2	0	1
381	513	green	10	2	0	1
349	447	green	10	2	0	1
213	341	green	10	2	0	1
347	393	green	10	2	0	1
306	449	green	10	2	0	1
439	361	green	10	2	0	1
421	475	green	10	2	0	1
297	380	green	10	2	0	1
311	460	green	10	2	0	1
373	441	green	10	2	0	1
474	475	green	10	2	0	1
383	455	green	10	2	0	1
341	491	green	10	2	0	1
273	310	green	10	2	0	1
287	458	green	10	2	0	1
373	434	green	10	2	0	1
250	440	green	10	2	0	1
350	487	green	10	2	0	1
226	327	green	10	2	0	1
340	478	green	10	2	0	1
372	502	green	10	2	0	1
411	520	green	10	2	0	1
376	454	green	10	2	0	1
265	300	green	10	2	0	1
433	480	green	10	2	0	1
268	398	green	10	2	0	1
426	453	green	10	2	0	1
412	527	green	10	2	0	1
336	292	green	10	2	0	1
364	455	green	10	2	0	1
401	500	green	10	2	0	1
312	417	green	10	2	0	1
317	454	green	10	2	0	1
481	518	green	10	2	0	1
291	455	green	10	2	0	1
363	493	green	10	2	0	1
741	537	green	10	2	0	1
362	464	green	10	2	0	1
341	400	green	10	2	0	1
391	477	green	10	2	0	1
348	426	green	10	2	0	1
367	469	green	10	2	0	1
319	444	green	10	2	0	1
418	456	green	10	2	0	1
384	517	green	10	2	0	1
404	474	green	10	2	0	1
323	443	green	10	2	0	1
365	377	green	10	2	0	1
363	374	green	10	2	0	1
310	459	green	10	2	0	1
336	503	green	10	2	0	1
387	474	green	10	2	0	1
365	440	green	10	2	0	1
437	425	green	10	2	0	1
443	520	green	10	2	0	1
323	297	green	10	2	0	1
354	277	green	10	2	0	1
356	442	green	10	2	0	1
354	467	green	10	2	0	1
304	456	green	10	2	0	1
403	393	green	10	2	0	1
395	332	green	10	2	0	1
468	470	green	10	2	0	1
341	466	green	10	2	0	1
336	439	green	10	2	0	1
437	493	green	10	2	0	1
429	420	green	10	2	0	1
405	486	green	10	2	0	1
406	483	green	10	2	0	1
316	466	green	10	2	0	1
301	297	green	10	2	0	1
349	340	green	10	2	0	1
298	329	green	10	2	0	1
313	304	green	10	2	0	1
226	320	green	10	2	0	1
399	385	green	10	2	0	1
407	356	green	10	2	0	1
441	465	green	10	2	0	1
313	364	green	10	2	0	1
398	461	green	10	2	0	1
341	367	green	10	2	0	1
506	464	green	10	2	0	1
472	435	green	10	2	0	1
393	411	green	10	2	0	1
316	460	green	10	2	0	1
226	466	green	10	2	0	1
378	473	green	10	2	0	1
204	380	green	10	2	0	1
385	469	green	10	2	0	1
304	474	green	10	2	0	1
381	405	green	10	2	0	1
275	382	green	10	2	0	1
413	510	green	10	2	0	1
387	469	green	10	2	0	1
326	393	green	10	2	0	1
347	522	green	10	2	0	1
341	424	green	10	2	0	1
403	461	green	10	2	0	1
416	412	green	10	2	0	1
353	432	green	10	2	0	1
339	420	green	10	2	0	1
369	531	green	10	2	0	1
330	402	green	10	2	0	1
414	439	green	10	2	0	1
346	399	green	10	2	0	1
322	389	green	10	2	0	1
434	457	green	10	2	0	1
396	398	green	10	2	0	1
292	428	green	10	2	0	1
403	455	green	10	2	0	1
393	434	green	10	2	0	1
432	500	green	10	2	0	1
361	536	green	10	2	0	1
372	460	green	10	2	0	1
357	411	green	10	2	0	1
387	435	green	10	2	0	1
377	481	green	10	2	0	1
413	401	green	10	2	0	1
271	443	green	10	2	0	1
367	412	green	10	2	0	1
390	460	green	10	2	0	1
332	387	green	10	2	0	1
300	335	green	10	2	0	1
353	428	green	10	2	0	1
348	553	green	10	2	0	1
290	320	green	10	2	0	1
362	474	green	10	2	0	1
399	426	green	10	2	0	1
356	339	green	10	2	0	1
470	448	green	10	2	0	1
361	475	green	10	2	0	1
373	521	green	10	2	0	1
301	506	green	10	2	0	1
362	467	green	10	2	0	1
414	409	green	10	2	0	1
224	429	green	10	2	0	1
356	378	green	10	2	0	1
370	442	green	10	2	0	1
365	446	green	10	2	0	1
352	394	green	10	2	0	1
356	457	green	10	2	0	1
358	537	green	10	2	0	1
250	316	green	10	2	0	1
351	438	green	10	2	0	1
501	504	green	10	2	0	1
298	338	green	10	2	0	1
371	416	green	10	2	0	1
413	399	green	10	2	0	1
404	443	green	10	2	0	1
404	469	green	10	2	0	1
323	426	green	10	2	0	1
404	511	green	10	2	0	1
390	425	green	10	2	0	1
304	505	green	10	2	0	1
391	407	green	10	2	0	1
369	457	green	10	2	0	1
373	445	green	10	2	0	1
335	492	green	10	2	0	1
378	452	green	10	2	0	1
304	445	green	10	2	0	1
370	434	green	10	2	0	1
312	396	green	10	2	0	1
403	476	green	10	2	0	1
341	447	green	10	2	0	1
376	366	green	10	2	0	1
376	427	green	10	2	0	1
297	339	green	10	2	0	1
388	392	green	10	2	0	1
389	495	green	10	2	0	1
301	430	green	10	2	0	1
258	349	green	10	2	0	1
323	463	green	10	2	0	1
462	491	green	10	2	0	1
337	483	green	10	2	0	1
286	410	green	10	2	0	1
330	407	green	10	2	0	1
304	301	green	10	2	0	1
358	378	green	10	2	0	1
290	433	green	10	2	0	1
396	424	green	10	2	0	1
297	395	green	10	2	0	1
447	422	green	10	2	0	1
332	465	green	10	2	0	1
319	425	green	10	2	0	1
327	448	green	10	2	0	1
320	429	green	10	2	0	1
402	455	green	10	2	0	1
417	417	green	10	2	0	1
427	445	green	10	2	0	1
287	440	green	10	2	0	1
339	394	green	10	2	0	1
338	456	green	10	2	0	1
340	443	green	10	2	0	1
306	484	green	10	2	0	1
287	400	green	10	2	0	1
350	417	green	10	2	0	1
341	452	green	10	2	0	1
338	480	green	10	2	0	1
311	380	green	10	2	0	1
323	408	green	10	2	0	1
426	470	green	10	2	0	1
395	479	green	10	2	0	1
356	479	green	10	2	0	1
424	463	green	10	2	0	1
455	505	green	10	2	0	1
381	463	green	10	2	0	1
406	552	green	10	2	0	1
321	331	green	10	2	0	1
445	483	green	10	2	0	1
326	481	green	10	2	0	1
353	477	green	10	2	0	1
277	435	green	10	2	0	1
411	483	green	10	2	0	1
333	363	green	10	2	0	1
286	316	green	10	2	0	1
374	548	green	10	2	0	1
387	453	green	10	2	0	1
426	422	green	10	2	0	1
431	426	green	10	2	0	1
509	488	green	10	2	0	1
349	414	green	10	2	0	1
416	414	green	10	2	0	1
345	371	green	10	2	0	1
351	367	green	10	2	0	1
299	470	green	10	2	0	1
348	464	green	10	2	0	1
426	429	green	10	2	0	1
265	296	green	10	2	0	1
389	402	green	10	2	0	1
476	486	green	10	2	0	1
375	407	green	10	2	0	1
291	439	green	10	2	0	1
347	463	green	10	2	0	1
348	438	green	10	2	0	1
331	428	green	10	2	0	1
327	452	green	10	2	0	1
281	370	green	10	2	0	1
367	438	green	10	2	0	1
297	395	green	10	2	0	1
385	314	green	10	2	0	1
392	440	green	10	2	0	1
428	541	green	10	2	0	1
407	511	green	10	2	0	1
263	377	green	10	2	0	1
390	457	green	10	2	0	1
424	452	green	10	2	0	1
382	491	green	10	2	0	1
333	486	green	10	2	0	1
421	335	green	10	2	0	1
351	455	green	10	2	0	1
329	479	green	10	2	0	1
301	458	green	10	2	0	1
398	468	green	10	2	0	1
410	489	green	10	2	0	1
434	500	green	10	2	0	1
343	463	green	10	2	0	1
407	499	green	10	2	0	1
448	387	green	10	2	0	1
235	463	green	10	2	0	1
422	514	green	10	2	0	1
286	377	green	10	2	0	1
387	447	green	10	2	0	1
383	433	green	10	2	0	1
317	500	green	10	2	0	1
362	351	green	10	2	0	1
325	448	green	10	2	0	1
392	483	green	10	2	0	1
362	452	green	10	2	0	1
399	492	green	10	2	0	1
423	462	green	10	2	0	1
378	507	green	10	2	0	1
430	537	green	10	2	0	1
287	366	green	10	2	0	1
218	297	green	10	2	0	1
351	479	green	10	2	0	1
286	475	green	10	2	0	1
402	410	green	10	2	0	1
372	394	green	10	2	0	1
338	478	green	10	2	0	1
319	495	green	10	2	0	1
372	491	green	10	2	0	1
320	403	green	10	2	0	1
399	463	green	10	2	0	1
429	416	green	10	2	0	1
332	404	green	10	2	0	1
343	447	green	10	2	0	1
315	425	green	10	2	0	1
361	438	green	10	2	0	1
333	355	green	10	2	0	1
326	417	green	10	2	0	1
384	337	green	10	2	0	1
396	480	green	10	2	0	1
356	539	green	10	2	0	1
395	323	green	10	2	0	1
304	434	green	10	2	0	1
305	505	green	10	2	0	1
365	417	green	10	2	0	1
341	458	green	10	2	0	1
414	515	green	10	2	0	1
380	454	green	10	2	0	1
350	467	green	10	2	0	1
282	401	green	10	2	0	1
301	329	green	10	2	0	1
458	496	green	10	2	0	1
374	445	green	10	2	0	1
458	454	green	10	2	0	1
275	372	green	10	2	0	1
341	425	green	10	2	0	1
242	333	green	10	2	0	1
229	437	green	10	2	0	1
554	257	green	10	2	0	1
257	451	green	10	2	0	1
414	507	green	10	2	0	1
316	389	green	10	2	0	1
358	424	green	10	2	0	1
354	378	green	10	2	0	1
326	411	green	10	2	0	1
321	414	green	10	2	0	1
372	389	green	10	2	0	1
448	385	green	10	2	0	1
382	382	green	10	2	0	1
286	430	green	10	2	0	1
360	446	green	10	2	0	1
286	301	green	10	2	0	1
291	417	green	10	2	0	1
267	363	green	10	2	0	1
483	373	green	10	2	0	1
411	407	green	10	2	0	1
263	475	green	10	2	0	1
270	327	green	10	2	0	1
376	413	green	10	2	0	1
339	406	green	10	2	0	1
360	483	green	10	2	0	1
348	469	green	10	2	0	1
419	367	green	10	2	0	1
444	540	green	10	2	0	1
353	371	green	10	2	0	1
382	446	green	10	2	0	1
440	468	green	10	2	0	1
450	438	green	10	2	0	1
358	460	green	10	2	0	1
474	538	green	10	2	0	1
439	443	green	10	2	0	1
385	464	green	10	2	0	1
442	451	green	10	2	0	1
360	451	green	10	2	0	1
467	493	green	10	2	0	1
343	474	green	10	2	0	1
296	417	green	10	2	0	1
443	470	green	10	2	0	1
420	537	green	10	2	0	1
364	409	green	10	2	0	1
383	403	green	10	2	0	1
388	477	green	10	2	0	1
387	446	green	10	2	0	1
313	505	green	10	2	0	1
438	512	green	10	2	0	1
271	432	green	10	2	0	1
296	422	green	10	2	0	1
407	396	green	10	2	0	1
381	461	green	10	2	0	1
329	492	green	10	2	0	1
370	440	green	10	2	0	1
277	366	green	10	2	0	1
363	429	green	10	2	0	1
392	443	green	10	2	0	1
419	422	green	10	2	0	1
300	459	green	10	2	0	1
323	367	green	10	2	0	1
397	401	green	10	2	0	1
402	484	green	10	2	0	1
394	394	green	10	2	0	1
319	373	green	10	2	0	1
291	376	green	10	2	0	1
336	416	green	10	2	0	1
333	418	green	10	2	0	1
480	473	green	10	2	0	1
417	509	green	10	2	0	1
362	339	green	10	2	0	1
316	351	green	10	2	0	1
316	444	green	10	2	0	1
363	409	green	10	2	0	1
343	461	green	10	2	0	1
429	460	green	10	2	0	1
396	434	green	10	2	0	1
422	484	green	10	2	0	1
277	381	green	10	2	0	1
291	419	green	10	2	0	1
275	362	green	10	2	0	1
309	424	green	10	2	0	1
288	416	green	10	2	0	1
300	432	green	10	2	0	1
337	502	green	10	2	0	1
388	487	green	10	2	0	1
433	488	green	10	2	0	1
310	455	green	10	2	0	1
428	443	green	10	2	0	1
353	478	green	10	2	0	1
489	580	green	10	2	0	1
296	461	green	10	2	0	1
381	479	green	10	2	0	1
363	468	green	10	2	0	1
294	384	green	10	2	0	1
405	384	green	10	2	0	1
395	471	green	10	2	0	1
436	396	green	10	2	0	1
347	493	green	10	2	0	1
402	458	green	10	2	0	1
351	422	green	10	2	0	1
450	500	green	10	2	0	1
376	440	green	10	2	0	1
413	433	green	10	2	0	1
305	418	green	10	2	0	1
347	423	green	10	2	0	1
369	492	green	10	2	0	1
366	548	green	10	2	0	1
378	423	green	10	2	0	1
305	454	green	10	2	0	1
378	456	green	10	2	0	1
438	452	green	10	2	0	1
326	414	green	10	2	0	1
313	461	green	10	2	0	1
312	483	green	10	2	0	1
358	453	green	10	2	0	1
303	465	green	10	2	0	1
286	382	green	10	2	0	1
428	488	green	10	2	0	1
351	396	green	10	2	0	1
351	462	green	10	2	0	1
356	419	green	10	2	0	1
321	326	green	10	2	0	1
358	429	green	10	2	0	1
301	378	green	10	2	0	1
238	301	green	10	2	0	1
385	505	green	10	2	0	1
335	430	green	10	2	0	1
257	396	green	10	2	0	1
341	461	green	10	2	0	1
441	475	green	10	2	0	1
426	486	green	10	2	0	1
393	391	green	10	2	0	1
268	327	green	10	2	0	1
356	399	green	10	2	0	1
271	410	green	10	2	0	1
360	456	green	10	2	0	1
382	477	green	10	2	0	1
424	412	green	10	2	0	1
357	481	green	10	2	0	1
300	383	green	10	2	0	1
393	365	green	10	2	0	1
404	477	green	10	2	0	1
373	424	green	10	2	0	1
371	477	green	10	2	0	1
506	472	green	10	2	0	1
343	491	green	10	2	0	1
426	369	green	10	2	0	1
382	382	green	10	2	0	1
451	431	green	10	2	0	1
372	398	green	10	2	0	1
368	408	green	10	2	0	1
387	492	green	10	2	0	1
291	483	green	10	2	0	1
476	427	green	10	2	0	1
454	389	green	10	2	0	1
396	480	green	10	2	0	1
451	553	green	10	2	0	1
439	482	green	10	2	0	1
301	436	green	10	2	0	1
419	431	green	10	2	0	1
275	344	green	10	2	0	1
301	477	green	10	2	0	1
323	396	green	10	2	0	1
361	466	green	10	2	0	1
436	390	green	10	2	0	1
365	396	green	10	2	0	1
314	447	green	10	2	0	1
439	458	green	10	2	0	1
361	461	green	10	2	0	1
271	351	green	10	2	0	1
427	477	green	10	2	0	1
270	368	green	10	2	0	1
323	493	green	10	2	0	1
300	461	green	10	2	0	1
428	474	green	10	2	0	1
469	463	green	10	2	0	1
355	363	green	10	2	0	1
327	514	green	10	2	0	1
329	336	green	10	2	0	1
421	390	green	10	2	0	1
418	433	green	10	2	0	1
349	442	green	10	2	0	1
347	453	green	10	2	0	1
291	400	green	10	2	0	1
447	491	green	10	2	0	1
365	347	green	10	2	0	1
365	402	green	10	2	0	1
314	378	green	10	2	0	1
390	462	green	10	2	0	1
409	397	green	10	2	0	1
423	524	green	10	2	0	1
286	338	green	10	2	0	1
250	471	green	10	2	0	1
326	292	green	10	2	0	1
407	484	green	10	2	0	1
417	447	green	10	2	0	1
282	508	green	10	2	0	1
402	487	green	10	2	0	1
384	423	green	10	2	0	1
385	509	green	10	2	0	1
314	489	green	10	2	0	1
491	465	green	10	2	0	1
282	372	green	10	2	0	1
399	426	green	10	2	0	1
428	518	green	10	2	0	1
383	406	green	10	2	0	1
360	481	green	10	2	0	1
498	441	green	10	2	0	1
360	376	green	10	2	0	1
323	410	green	10	2	0	1
292	477	green	10	2	0	1
385	475	green	10	2	0	1
354	427	green	10	2	0	1
439	467	green	10	2	0	1
397	390	green	10	2	0	1
341	415	green	10	2	0	1
385	439	green	10	2	0	1
452	444	green	10	2	0	1
390	463	green	10	2	0	1
352	463	green	10	2	0	1
291	360	green	10	2	0	1
358	391	green	10	2	0	1
316	430	green	10	2	0	1
324	421	green	10	2	0	1
371	448	green	10	2	0	1
346	344	green	10	2	0	1
238	348	green	10	2	0	1
398	488	green	10	2	0	1
430	450	green	10	2	0	1
332	440	green	10	2	0	1
338	446	green	10	2	0	1
336	412	green	10	2	0	1
397	460	green	10	2	0	1
390	390	green	10	2	0	1
349	431	green	10	2	0	1
332	435	green	10	2	0	1
307	375	green	10	2	0	1
347	447	green	10	2	0	1
383	488	green	10	2	0	1
312	446	green	10	2	0	1
316	394	green	10	2	0	1
447	508	green	10	2	0	1
354	519	green	10	2	0	1
381	516	green	10	2	0	1
408	523	green	10	2	0	1
339	423	green	10	2	0	1
369	485	green	10	2	0	1
417	450	green	10	2	0	1
336	481	green	10	2	0	1
383	451	green	10	2	0	1
372	432	green	10	2	0	1
400	421	green	10	2	0	1
370	397	green	10	2	0	1
346	380	green	10	2	0	1
446	489	green	10	2	0	1
348	327	green	10	2	0	1
308	412	green	10	2	0	1
367	498	green	10	2	0	1
461	492	green	10	2	0	1
410	434	green	10	2	0	1
338	399	green	10	2	0	1
364	461	green	10	2	0	1
301	403	green	10	2	0	1
433	464	green	10	2	0	1
351	481	green	10	2	0	1
291	443	green	10	2	0	1
341	404	green	10	2	0	1
411	476	green	10	2	0	1
265	418	green	10	2	0	1
427	515	green	10	2	0	1
312	365	green	10	2	0	1
308	494	green	10	2	0	1
352	376	green	10	2	0	1
270	351	green	10	2	0	1
419	483	green	10	2	0	1
402	470	green	10	2	0	1
191	327	green	10	2	0	1
286	334	green	10	2	0	1
400	396	green	10	2	0	1
372	453	green	10	2	0	1
307	403	green	10	2	0	1
359	451	green	10	2	0	1
405	374	green	10	2	0	1
332	422	green	10	2	0	1
282	346	green	10	2	0	1
283	417	green	10	2	0	1
370	553	green	10	2	0	1
304	458	green	10	2	0	1
351	409	green	10	2	0	1
378	476	green	10	2	0	1
346	454	green	10	2	0	1
364	471	green	10	2	0	1
427	381	green	10	2	0	1
351	496	green	10	2	0	1
297	412	green	10	2	0	1
351	498	green	10	2	0	1
350	414	green	10	2	0	1
480	459	green	10	2	0	1
436	484	green	10	2	0	1
294	336	green	10	2	0	1
265	367	green	10	2	0	1
354	530	green	10	2	0	1
329	389	green	10	2	0	1
351	458	green	10	2	0	1
455	573	green	10	2	0	1
399	410	green	10	2	0	1
316	445	green	10	2	0	1
335	455	green	10	2	0	1
308	376	green	10	2	0	1
374	479	green	10	2	0	1
305	411	green	10	2	0	1
331	430	green	10	2	0	1
357	462	green	10	2	0	1
417	462	green	10	2	0	1
356	502	green	10	2	0	1
417	522	green	10	2	0	1
270	453	green	10	2	0	1
480	448	green	10	2	0	1
309	384	green	10	2	0	1
408	476	green	10	2	0	1
374	463	green	10	2	0	1
358	463	green	10	2	0	1
327	485	green	10	2	0	1
410	447	green	10	2	0	1
346	441	green	10	2	0	1
445	517	green	10	2	0	1
404	441	green	10	2	0	1
298	392	green	10	2	0	1
407	519	green	10	2	0	1
330	436	green	10	2	0	1
305	427	green	10	2	0	1
354	449	green	10	2	0	1
376	441	green	10	2	0	1
187	370	green	10	2	0	1
553	326	green	10	2	0	1
378	455	green	10	2	0	1
412	417	green	10	2	0	1
395	510	green	10	2	0	1
316	461	green	10	2	0	1
355	498	green	10	2	0	1
402	435	green	10	2	0	1
271	396	green	10	2	0	1
390	470	green	10	2	0	1
385	461	green	10	2	0	1
333	391	green	10	2	0	1
413	492	green	10	2	0	1
361	520	green	10	2	0	1
393	330	green	10	2	0	1
319	449	green	10	2	0	1
401	509	green	10	2	0	1
650	385	green	10	2	0	1
336	417	green	10	2	0	1
358	421	green	10	2	0	1
376	439	green	10	2	0	1
393	458	green	10	2	0	1
411	507	green	10	2	0	1
347	475	green	10	2	0	1
395	535	green	10	2	0	1
377	426	green	10	2	0	1
440	460	green	10	2	0	1
323	396	green	10	2	0	1
351	458	green	10	2	0	1
353	358	green	10	2	0	1
348	377	green	10	2	0	1
306	389	green	10	2	0	1
339	468	green	10	2	0	1
350	482	green	10	2	0	1
406	448	green	10	2	0	1
323	461	green	10	2	0	1
316	476	green	10	2	0	1
389	411	green	10	2	0	1
316	422	green	10	2	0	1
577	354	green	10	2	0	1
380	436	green	10	2	0	1
354	439	green	10	2	0	1
376	360	green	10	2	0	1
367	492	green	10	2	0	1
353	518	green	10	2	0	1
341	462	green	10	2	0	1
313	304	green	10	2	0	1
389	439	green	10	2	0	1
283	488	green	10	2	0	1
377	323	green	10	2	0	1
390	443	green	10	2	0	1
494	483	green	10	2	0	1
449	521	green	10	2	0	1
422	436	green	10	2	0	1
275	497	green	10	2	0	1
413	498	green	10	2	0	1
271	366	green	10	2	0	1
326	452	green	10	2	0	1
414	398	green	10	2	0	1
334	363	green	10	2	0	1
325	500	green	10	2	0	1
500	453	green	10	2	0	1
327	416	green	10	2	0	1
390	447	green	10	2	0	1
312	444	green	10	2	0	1
364	465	green	10	2	0	1
463	493	green	10	2	0	1
235	305	green	10	2	0	1
336	432	green	10	2	0	1
392	471	green	10	2	0	1
286	451	green	10	2	0	1
380	468	green	10	2	0	1
316	383	green	10	2	0	1
348	482	green	10	2	0	1
397	476	green	10	2	0	1
332	439	green	10	2	0	1
344	363	green	10	2	0	1
338	460	green	10	2	0	1
341	412	green	10	2	0	1
442	454	green	10	2	0	1
316	381	green	10	2	0	1
309	428	green	10	2	0	1
371	463	green	10	2	0	1
351	471	green	10	2	0	1
341	435	green	10	2	0	1
334	431	green	10	2	0	1
363	402	green	10	2	0	1
407	390	green	10	2	0	1
364	417	green	10	2	0	1
323	387	green	10	2	0	1
348	447	green	10	2	0	1
396	376	green	10	2	0	1
439	555	green	10	2	0	1
319	435	green	10	2	0	1
518	514	green	10	2	0	1
405	491	green	10	2	0	1
291	417	green	10	2	0	1
360	438	green	10	2	0	1
323	454	green	10	2	0	1
351	454	green	10	2	0	1
300	412	green	10	2	0	1
401	476	green	10	2	0	1
337	419	green	10	2	0	1
349	397	green	10	2	0	1
328	379	green	10	2	0	1
584	529	green	10	2	0	1
346	500	green	10	2	0	1
313	344	green	10	2	0	1
353	389	green	10	2	0	1
338	459	green	10	2	0	1
348	432	green	10	2	0	1
307	516	green	10	2	0	1
378	479	green	10	2	0	1
305	378	green	10	2	0	1
324	432	green	10	2	0	1
367	508	green	10	2	0	1
258	301	green	10	2	0	1
313	446	green	10	2	0	1
319	439	green	10	2	0	1
378	426	green	10	2	0	1
356	406	green	10	2	0	1
349	466	green	10	2	0	1
376	516	green	10	2	0	1
409	450	green	10	2	0	1
359	460	green	10	2	0	1
319	454	green	10	2	0	1
397	397	green	10	2	0	1
410	404	green	10	2	0	1
409	467	green	10	2	0	1
336	503	green	10	2	0	1
353	297	green	10	2	0	1
495	537	green	10	2	0	1
357	378	green	10	2	0	1
517	400	green	10	2	0	1
350	414	green	10	2	0	1
552	534	green	10	2	0	1
403	463	green	10	2	0	1
387	380	green	10	2	0	1
300	504	green	10	2	0	1
316	489	green	10	2	0	1
341	424	green	10	2	0	1
358	408	green	10	2	0	1
346	455	green	10	2	0	1
397	485	green	10	2	0	1
336	443	green	10	2	0	1
373	477	green	10	2	0	1
361	461	green	10	2	0	1
374	498	green	10	2	0	1
380	470	green	10	2	0	1
281	414	green	10	2	0	1
374	430	green	10	2	0	1
425	470	green	10	2	0	1
391	463	green	10	2	0	1
349	496	green	10	2	0	1
392	509	green	10	2	0	1
312	496	green	10	2	0	1
440	565	green	10	2	0	1
300	463	green	10	2	0	1
305	425	green	10	2	0	1
383	364	green	10	2	0	1
374	472	green	10	2	0	1
396	387	green	10	2	0	1
287	368	green	10	2	0	1
409	485	green	10	2	0	1
328	394	green	10	2	0	1
313	463	green	10	2	0	1
361	508	green	10	2	0	1
255	354	green	10	2	0	1
434	501	green	10	2	0	1
414	414	green	10	2	0	1
350	408	green	10	2	0	1
356	381	green	10	2	0	1
358	534	green	10	2	0	1
353	427	green	10	2	0	1
364	492	green	10	2	0	1
376	414	green	10	2	0	1
301	458	green	10	2	0	1
418	510	green	10	2	0	1
403	503	green	10	2	0	1
310	496	green	10	2	0	1
240	329	green	10	2	0	1
319	385	green	10	2	0	1
304	416	green	10	2	0	1
374	492	green	10	2	0	1
523	578	green	10	2	0	1
326	469	green	10	2	0	1
353	479	green	10	2	0	1
506	463	green	10	2	0	1
414	442	green	10	2	0	1
391	516	green	10	2	0	1
336	436	green	10	2	0	1
316	430	green	10	2	0	1
504	513	green	10	2	0	1
470	330	green	10	2	0	1
356	429	green	10	2	0	1
320	428	green	10	2	0	1
409	469	green	10	2	0	1
344	407	green	10	2	0	1
475	553	green	10	2	0	1
346	469	green	10	2	0	1
385	449	green	10	2	0	1
339	406	green	10	2	0	1
397	501	green	10	2	0	1
363	479	green	10	2	0	1
414	466	green	10	2	0	1
427	479	green	10	2	0	1
438	459	green	10	2	0	1
263	358	green	10	2	0	1
277	382	green	10	2	0	1
409	407	green	10	2	0	1
430	441	green	10	2	0	1
257	428	green	10	2	0	1
309	441	green	10	2	0	1
350	389	green	10	2	0	1
327	378	green	10	2	0	1
358	457	green	10	2	0	1
280	452	green	10	2	0	1
290	457	green	10	2	0	1
350	423	green	10	2	0	1
358	458	green	10	2	0	1
304	439	green	10	2	0	1
405	411	green	10	2	0	1
393	430	green	10	2	0	1
356	455	green	10	2	0	1
353	488	green	10	2	0	1
353	471	green	10	2	0	1
336	476	green	10	2	0	1
378	472	green	10	2	0	1
318	473	green	10	2	0	1
404	453	green	10	2	0	1
394	434	green	10	2	0	1
301	388	green	10	2	0	1
333	427	green	10	2	0	1
390	383	green	10	2	0	1
391	346	green	10	2	0	1
281	441	green	10	2	0	1
384	467	green	10	2	0	1
380	399	green	10	2	0	1
455	458	green	10	2	0	1
313	492	green	10	2	0	1
356	432	green	10	2	0	1
319	385	green	10	2	0	1
255	425	green	10	2	0	1
419	454	green	10	2	0	1
298	439	green	10	2	0	1
187	327	green	10	2	0	1
350	328	green	10	2	0	1
362	448	green	10	2	0	1
309	491	green	10	2	0	1
312	440	green	10	2	0	1
319	409	green	10	2	0	1
316	365	green	10	2	0	1
421	479	green	10	2	0	1
346	474	green	10	2	0	1
363	372	green	10	2	0	1
431	395	green	10	2	0	1
374	449	green	10	2	0	1
545	491	green	10	2	0	1
418	365	green	10	2	0	1
385	404	green	10	2	0	1
361	400	green	10	2	0	1
358	501	green	10	2	0	1
358	389	green	10	2	0	1
355	460	green	10	2	0	1
333	433	green	10	2	0	1
346	459	green	10	2	0	1
348	482	green	10	2	0	1
403	516	green	10	2	0	1
303	421	green	10	2	0	1
404	434	green	10	2	0	1
419	459	green	10	2	0	1
367	448	green	10	2	0	1
316	434	green	10	2	0	1
308	351	green	10	2	0	1
344	498	green	10	2	0	1
612	393	green	10	2	0	1
385	508	green	10	2	0	1
326	408	green	10	2	0	1
625	528	green	10	2	0	1
445	407	green	10	2	0	1
392	431	green	10	2	0	1
306	398	green	10	2	0	1
431	450	green	10	2	0	1
403	443	green	10	2	0	1
406	358	green	10	2	0	1
351	540	green	10	2	0	1
403	483	green	10	2	0	1
358	463	green	10	2	0	1
349	448	green	10	2	0	1
281	399	green	10	2	0	1
242	292	green	10	2	0	1
399	461	green	10	2	0	1
393	447	green	10	2	0	1
361	463	green	10	2	0	1
387	347	green	10	2	0	1
450	410	green	10	2	0	1
393	482	green	10	2	0	1
297	171	green	10	2	0	1
332	425	green	10	2	0	1
378	402	green	10	2	0	1
411	382	green	10	2	0	1
383	520	green	10	2	0	1
424	468	green	10	2	0	1
319	435	green	10	2	0	1
242	271	green	10	2	0	1
328	463	green	10	2	0	1
348	416	green	10	2	0	1
375	392	green	10	2	0	1
356	445	green	10	2	0	1
353	392	green	10	2	0	1
438	450	green	10	2	0	1
360	406	green	10	2	0	1
332	470	green	10	2	0	1
366	498	green	10	2	0	1
380	451	green	10	2	0	1
290	297	green	10	2	0	1
258	381	green	10	2	0	1
300	478	green	10	2	0	1
382	457	green	10	2	0	1
485	517	green	10	2	0	1
394	439	green	10	2	0	1
419	446	green	10	2	0	1
407	536	green	10	2	0	1
368	527	green	10	2	0	1
372	373	green	10	2	0	1
404	419	green	10	2	0	1
473	416	green	10	2	0	1
360	377	green	10	2	0	1
305	490	green	10	2	0	1
399	489	green	10	2	0	1
414	497	green	10	2	0	1
451	526	green	10	2	0	1
450	418	green	10	2	0	1
281	390	green	10	2	0	1
423	417	green	10	2	0	1
452	489	green	10	2	0	1
265	487	green	10	2	0	1
250	444	green	10	2	0	1
341	426	green	10	2	0	1
319	392	green	10	2	0	1
350	340	green	10	2	0	1
344	456	green	10	2	0	1
336	458	green	10	2	0	1
460	383	green	10	2	0	1
370	427	green	10	2	0	1
265	291	green	10	2	0	1
389	361	green	10	2	0	1
410	421	green	10	2	0	1
313	390	green	10	2	0	1
319	371	green	10	2	0	1
286	313	green	10	2	0	1
250	326	green	10	2	0	1
344	340	green	10	2	0	1
347	420	green	10	2	0	1
363	453	green	10	2	0	1
218	340	green	10	2	0	1
349	469	green	10	2	0	1
409	446	green	10	2	0	1
370	461	green	10	2	0	1
408	458	green	10	2	0	1
329	410	green	10	2	0	1
410	356	green	10	2	0	1
410	461	green	10	2	0	1
316	461	green	10	2	0	1
361	458	green	10	2	0	1
339	382	green	10	2	0	1
244	462	green	10	2	0	1
297	394	green	10	2	0	1
439	522	green	10	2	0	1
458	426	green	10	2	0	1
316	441	green	10	2	0	1
467	479	green	10	2	0	1
300	453	green	10	2	0	1
251	418	green	10	2	0	1
392	442	green	10	2	0	1
343	484	green	10	2	0	1
339	489	green	10	2	0	1
423	503	green	10	2	0	1
282	411	green	10	2	0	1
385	433	green	10	2	0	1
401	494	green	10	2	0	1
263	385	green	10	2	0	1
391	434	green	10	2	0	1
299	478	green	10	2	0	1
270	476	green	10	2	0	1
397	390	green	10	2	0	1
375	455	green	10	2	0	1
436	417	green	10	2	0	1
466	463	green	10	2	0	1
350	426	green	10	2	0	1
374	401	green	10	2	0	1
349	425	green	10	2	0	1
508	523	green	10	2	0	1
406	463	green	10	2	0	1
398	443	green	10	2	0	1
338	327	green	10	2	0	1
471	474	green	10	2	0	1
368	460	green	10	2	0	1
387	475	green	10	2	0	1
414	292	green	10	2	0	1
344	466	green	10	2	0	1
293	417	green	10	2	0	1
253	464	green	10	2	0	1
456	519	green	10	2	0	1
333	545	green	10	2	0	1
434	460	green	10	2	0	1
305	466	green	10	2	0	1
428	469	green	10	2	0	1
479	488	green	10	2	0	1
385	460	green	10	2	0	1
376	434	green	10	2	0	1
378	378	green	10	2	0	1
404	429	green	10	2	0	1
338	427	green	10	2	0	1
515	509	green	10	2	0	1
351	474	green	10	2	0	1
377	374	green	10	2	0	1
291	361	green	10	2	0	1
291	437	green	10	2	0	1
326	417	green	10	2	0	1
428	537	green	10	2	0	1
429	445	green	10	2	0	1
364	501	green	10	2	0	1
386	477	green	10	2	0	1
277	305	green	10	2	0	1
401	442	green	10	2	0	1
242	294	green	10	2	0	1
471	418	green	10	2	0	1
398	475	green	10	2	0	1
351	440	green	10	2	0	1
379	492	green	10	2	0	1
410	454	green	10	2	0	1
301	428	green	10	2	0	1
320	467	green	10	2	0	1
283	308	green	10	2	0	1
385	384	green	10	2	0	1
363	488	green	10	2	0	1
412	351	green	10	2	0	1
287	350	green	10	2	0	1
370	498	green	10	2	0	1
396	491	green	10	2	0	1
335	387	green	10	2	0	1
390	474	green	10	2	0	1
543	560	green	10	2	0	1
411	476	green	10	2	0	1
351	407	green	10	2	0	1
384	454	green	10	2	0	1
399	480	green	10	2	0	1
427	554	green	10	2	0	1
333	408	green	10	2	0	1
281	480	green	10	2	0	1
459	496	green	10	2	0	1
438	449	green	10	2	0	1
385	467	green	10	2	0	1
330	481	green	10	2	0	1
305	291	green	10	2	0	1
265	438	green	10	2	0	1
341	436	green	10	2	0	1
381	332	green	10	2	0	1
319	463	green	10	2	0	1
337	427	green	10	2	0	1
296	441	green	10	2	0	1
257	402	green	10	2	0	1
375	463	green	10	2	0	1
372	481	green	10	2	0	1
335	506	green	10	2	0	1
358	479	green	10	2	0	1
378	479	green	10	2	0	1
378	422	green	10	2	0	1
361	449	green	10	2	0	1
313	335	green	10	2	0	1
253	312	green	10	2	0	1
316	473	green	10	2	0	1
396	456	green	10	2	0	1
275	363	green	10	2	0	1
335	426	green	10	2	0	1
330	500	green	10	2	0	1
304	431	green	10	2	0	1
286	385	green	10	2	0	1
381	460	green	10	2	0	1
361	511	green	10	2	0	1
347	408	green	10	2	0	1
345	409	green	10	2	0	1
356	475	green	10	2	0	1
412	499	green	10	2	0	1
335	358	green	10	2	0	1
372	432	green	10	2	0	1
385	518	green	10	2	0	1
296	375	green	10	2	0	1
350	361	green	10	2	0	1
395	491	green	10	2	0	1
398	496	green	10	2	0	1
363	461	green	10	2	0	1
315	399	green	10	2	0	1
463	523	green	10	2	0	1
204	351	green	10	2	0	1
358	463	green	10	2	0	1
339	460	green	10	2	0	1
356	436	green	10	2	0	1
378	472	green	10	2	0	1
411	454	green	10	2	0	1
320	494	green	10	2	0	1
368	450	green	10	2	0	1
329	462	green	10	2	0	1
384	462	green	10	2	0	1
427	476	green	10	2	0	1
385	387	green	10	2	0	1
404	447	green	10	2	0	1
327	370	green	10	2	0	1
333	418	green	10	2	0	1
373	434	green	10	2	0	1
308	406	green	10	2	0	1
416	457	green	10	2	0	1
463	485	green	10	2	0	1
308	436	green	10	2	0	1
335	450	green	10	2	0	1
338	418	green	10	2	0	1
402	470	green	10	2	0	1
514	504	green	10	2	0	1
329	478	green	10	2	0	1
320	405	green	10	2	0	1
365	542	green	10	2	0	1
387	430	green	10	2	0	1
367	464	green	10	2	0	1
361	436	green	10	2	0	1
378	422	green	10	2	0	1
400	505	green	10	2	0	1
350	446	green	10	2	0	1
419	506	green	10	2	0	1
250	235	green	10	2	0	1
319	469	green	10	2	0	1
424	406	green	10	2	0	1
371	481	green	10	2	0	1
368	356	green	10	2	0	1
375	467	green	10	2	0	1
437	444	green	10	2	0	1
312	473	green	10	2	0	1
336	419	green	10	2	0	1
417	515	green	10	2	0	1
376	480	green	10	2	0	1
346	402	green	10	2	0	1
344	393	green	10	2	0	1
384	365	green	10	2	0	1
360	428	green	10	2	0	1
319	420	green	10	2	0	1
336	372	green	10	2	0	1
407	516	green	10	2	0	1
385	427	green	10	2	0	1
341	450	green	10	2	0	1
291	408	green	10	2	0	1
350	343	green	10	2	0	1
368	415	green	10	2	0	1
332	447	green	10	2	0	1
407	448	green	10	2	0	1
326	505	green	10	2	0	1
373	482	green	10	2	0	1
292	419	green	10	2	0	1
360	437	green	10	2	0	1
427	523	green	10	2	0	1
277	474	green	10	2	0	1
350	401	green	10	2	0	1
312	433	green	10	2	0	1
365	437	green	10	2	0	1
400	421	green	10	2	0	1
304	420	green	10	2	0	1
417	445	green	10	2	0	1
407	540	green	10	2	0	1
403	515	green	10	2	0	1
251	437	green	10	2	0	1
354	460	green	10	2	0	1
308	358	green	10	2	0	1
356	467	green	10	2	0	1
464	381	green	10	2	0	1
378	401	green	10	2	0	1
349	423	green	10	2	0	1
366	458	green	10	2	0	1
309	435	green	10	2	0	1
281	462	green	10	2	0	1
294	335	green	10	2	0	1
425	425	green	10	2	0	1
301	511	green	10	2	0	1
415	473	green	10	2	0	1
394	364	green	10	2	0	1
275	333	green	10	2	0	1
614	500	green	10	2	0	1
270	442	green	10	2	0	1
316	447	green	10	2	0	1
391	405	green	10	2	0	1
385	479	green	10	2	0	1
309	448	green	10	2	0	1
250	411	green	10	2	0	1
321	382	green	10	2	0	1
382	468	green	10	2	0	1
343	483	green	10	2	0	1
357	425	green	10	2	0	1
339	477	green	10	2	0	1
405	470	green	10	2	0	1
371	468	green	10	2	0	1
367	514	green	10	2	0	1
369	475	green	10	2	0	1
365	477	green	10	2	0	1
392	476	green	10	2	0	1
297	488	green	10	2	0	1
389	460	green	10	2	0	1
348	492	green	10	2	0	1
521	443	green	10	2	0	1
300	488	green	10	2	0	1
331	446	green	10	2	0	1
368	489	green	10	2	0	1
327	466	green	10	2	0	1
461	452	green	10	2	0	1
434	493	green	10	2	0	1
348	463	green	10	2	0	1
348	479	green	10	2	0	1
395	502	green	10	2	0	1
406	470	green	10	2	0	1
257	351	green	10	2	0	1
448	419	green	10	2	0	1
418	499	green	10	2	0	1
336	475	green	10	2	0	1
461	507	green	10	2	0	1
340	435	green	10	2	0	1
270	460	green	10	2	0	1
349	424	green	10	2	0	1
350	446	green	10	2	0	1
356	487	green	10	2	0	1
382	437	green	10	2	0	1
393	450	green	10	2	0	1
304	379	green	10	2	0	1
404	427	green	10	2	0	1
358	389	green	10	2	0	1
358	452	green	10	2	0	1
379	490	green	10	2	0	1
368	436	green	10	2	0	1
361	462	green	10	2	0	1
452	523	green	10	2	0	1
403	429	green	10	2	0	1
342	450	green	10	2	0	1
305	483	green	10	2	0	1
378	445	green	10	2	0	1
498	481	green	10	2	0	1
368	415	green	10	2	0	1
423	396	green	10	2	0	1
333	415	green	10	2	0	1
296	395	green	10	2	0	1
275	360	green	10	2	0	1
385	412	green	10	2	0	1
332	465	green	10	2	0	1
366	544	green	10	2	0	1
396	465	green	10	2	0	1
277	286	green	10	2	0	1
287	384	green	10	2	0	1
304	410	green	10	2	0	1
302	402	green	10	2	0	1
275	497	green	10	2	0	1
399	430	green	10	2	0	1
341	385	green	10	2	0	1
384	375	green	10	2	0	1
416	431	green	10	2	0	1
371	479	green	10	2	0	1
395	459	green	10	2	0	1
412	466	green	10	2	0	1
354	466	green	10	2	0	1
358	382	green	10	2	0	1
319	323	green	10	2	0	1
292	337	green	10	2	0	1
280	474	green	10	2	0	1
439	488	green	10	2	0	1
353	403	green	10	2	0	1
277	384	green	10	2	0	1
333	485	green	10	2	0	1
402	396	green	10	2	0	1
345	405	green	10	2	0	1
562	398	green	10	2	0	1
507	402	green	10	2	0	1
390	359	green	10	2	0	1
393	459	green	10	2	0	1
344	423	green	10	2	0	1
331	433	green	10	2	0	1
270	319	green	10	2	0	1
397	503	green	10	2	0	1
343	432	green	10	2	0	1
371	435	green	10	2	0	1
323	404	green	10	2	0	1
275	451	green	10	2	0	1
354	481	green	10	2	0	1
413	460	green	10	2	0	1
431	501	green	10	2	0	1
291	351	green	10	2	0	1
477	515	green	10	2	0	1
326	360	green	10	2	0	1
400	427	green	10	2	0	1
393	502	green	10	2	0	1
369	524	green	10	2	0	1
466	493	green	10	2	0	1
329	446	green	10	2	0	1
343	410	green	10	2	0	1
336	511	green	10	2	0	1
529	556	green	10	2	0	1
372	446	green	10	2	0	1
376	430	green	10	2	0	1
426	338	green	10	2	0	1
332	431	green	10	2	0	1
336	414	green	10	2	0	1
475	446	green	10	2	0	1
302	408	green	10	2	0	1
432	537	green	10	2	0	1
320	403	green	10	2	0	1
353	418	green	10	2	0	1
383	440	green	10	2	0	1
329	376	green	10	2	0	1
367	339	green	10	2	0	1
356	378	green	10	2	0	1
339	451	green	10	2	0	1
398	470	green	10	2	0	1
383	498	green	10	2	0	1
387	495	green	10	2	0	1
366	506	green	10	2	0	1
399	532	green	10	2	0	1
406	451	green	10	2	0	1
450	431	green	10	2	0	1
368	430	green	10	2	0	1
347	495	green	10	2	0	1
397	495	green	10	2	0	1
480	438	green	10	2	0	1
258	304	green	10	2	0	1
326	416	green	10	2	0	1
251	286	green	10	2	0	1
309	429	green	10	2	0	1
436	517	green	10	2	0	1
336	459	green	10	2	0	1
347	412	green	10	2	0	1
414	501	green	10	2	0	1
318	396	green	10	2	0	1
356	444	green	10	2	0	1
335	418	green	10	2	0	1
375	417	green	10	2	0	1
351	438	green	10	2	0	1
441	517	green	10	2	0	1
351	504	green	10	2	0	1
351	404	green	10	2	0	1
226	321	green	10	2	0	1
376	465	green	10	2	0	1
300	424	green	10	2	0	1
304	402	green	10	2	0	1
320	424	green	10	2	0	1
378	450	green	10	2	0	1
326	460	green	10	2	0	1
327	471	green	10	2	0	1
496	432	green	10	2	0	1
412	426	green	10	2	0	1
396	388	green	10	2	0	1
308	451	green	10	2	0	1
395	496	green	10	2	0	1
392	466	green	10	2	0	1
312	421	green	10	2	0	1
460	460	green	10	2	0	1
328	412	green	10	2	0	1
323	423	green	10	2	0	1
436	459	green	10	2	0	1
297	411	green	10	2	0	1
374	420	green	10	2	0	1
358	431	green	10	2	0	1
291	483	green	10	2	0	1
413	500	green	10	2	0	1
381	458	green	10	2	0	1
362	448	green	10	2	0	1
281	312	green	10	2	0	1
419	489	green	10	2	0	1
372	401	green	10	2	0	1
304	462	green	10	2	0	1
347	436	green	10	2	0	1
349	446	green	10	2	0	1
372	476	green	10	2	0	1
383	474	green	10	2	0	1
335	408	green	10	2	0	1
384	415	green	10	2	0	1
412	470	green	10	2	0	1
297	330	green	10	2	0	1
309	419	green	10	2	0	1
342	420	green	10	2	0	1
316	483	green	10	2	0	1
369	492	green	10	2	0	1
263	458	green	10	2	0	1
387	468	green	10	2	0	1
250	416	green	10	2	0	1
282	446	green	10	2	0	1
292	393	green	10	2	0	1
309	444	green	10	2	0	1
349	385	green	10	2	0	1
309	371	green	10	2	0	1
415	446	green	10	2	0	1
352	456	green	10	2	0	1
382	441	green	10	2	0	1
381	461	green	10	2	0	1
433	473	green	10	2	0	1
317	518	green	10	2	0	1
336	443	green	10	2	0	1
421	451	green	10	2	0	1
422	527	green	10	2	0	1
356	397	green	10	2	0	1
466	497	green	10	2	0	1
370	420	green	10	2	0	1
335	417	green	10	2	0	1
389	453	green	10	2	0	1
398	467	green	10	2	0	1
410	461	green	10	2	0	1
363	491	green	10	2	0	1
257	373	green	10	2	0	1
348	471	green	10	2	0	1
428	461	green	10	2	0	1
351	417	green	10	2	0	1
390	435	green	10	2	0	1
520	476	green	10	2	0	1
404	517	green	10	2	0	1
309	462	green	10	2	0	1
382	429	green	10	2	0	1
281	464	green	10	2	0	1
333	396	green	10	2	0	1
364	446	green	10	2	0	1
305	430	green	10	2	0	1
363	420	green	10	2	0	1
356	391	green	10	2	0	1
326	448	green	10	2	0	1
281	388	green	10	2	0	1
440	464	green	10	2	0	1
356	531	green	10	2	0	1
374	383	green	10	2	0	1
448	460	green	10	2	0	1
417	441	green	10	2	0	1
395	502	green	10	2	0	1
233	488	green	10	2	0	1
381	429	green	10	2	0	1
368	415	green	10	2	0	1
433	416	green	10	2	0	1
475	403	green	10	2	0	1
441	581	green	10	2	0	1
298	446	green	10	2	0	1
572	489	green	10	2	0	1
282	478	green	10	2	0	1
293	439	green	10	2	0	1
330	392	green	10	2	0	1
408	457	green	10	2	0	1
383	454	green	10	2	0	1
268	316	green	10	2	0	1
390	444	green	10	2	0	1
330	469	green	10	2	0	1
320	407	green	10	2	0	1
314	470	green	10	2	0	1
426	497	green	10	2	0	1
415	465	green	10	2	0	1
344	436	green	10	2	0	1
399	396	green	10	2	0	1
323	418	green	10	2	0	1
281	332	green	10	2	0	1
397	531	green	10	2	0	1
332	452	green	10	2	0	1
378	336	green	10	2	0	1
316	475	green	10	2	0	1
399	432	green	10	2	0	1
315	383	green	10	2	0	1
343	425	green	10	2	0	1
392	521	green	10	2	0	1
399	388	green	10	2	0	1
380	435	green	10	2	0	1
362	513	green	10	2	0	1
316	367	green	10	2	0	1
265	453	green	10	2	0	1
308	378	green	10	2	0	1
396	530	green	10	2	0	1
353	417	green	10	2	0	1
422	457	green	10	2	0	1
377	484	green	10	2	0	1
416	392	green	10	2	0	1
369	460	green	10	2	0	1
354	434	green	10	2	0	1
356	430	green	10	2	0	1
263	399	green	10	2	0	1
418	511	green	10	2	0	1
343	358	green	10	2	0	1
569	513	green	10	2	0	1
280	335	green	10	2	0	1
401	435	green	10	2	0	1
459	437	green	10	2	0	1
385	460	green	10	2	0	1
301	446	green	10	2	0	1
367	413	green	10	2	0	1
422	486	green	10	2	0	1
341	389	green	10	2	0	1
398	450	green	10	2	0	1
323	489	green	10	2	0	1
308	316	green	10	2	0	1
399	491	green	10	2	0	1
224	319	green	10	2	0	1
357	532	green	10	2	0	1
356	332	green	10	2	0	1
312	393	green	10	2	0	1
313	398	green	10	2	0	1
358	449	green	10	2	0	1
353	464	green	10	2	0	1
357	449	green	10	2	0	1
434	456	green	10	2	0	1
399	497	green	10	2	0	1
353	406	green	10	2	0	1
421	507	green	10	2	0	1
393	417	green	10	2	0	1
353	502	green	10	2	0	1
486	486	green	10	2	0	1
351	367	green	10	2	0	1
421	479	green	10	2	0	1
320	424	green	10	2	0	1
362	401	green	10	2	0	1
433	483	green	10	2	0	1
292	362	green	10	2	0	1
344	505	green	10	2	0	1
368	510	green	10	2	0	1
360	520	green	10	2	0	1
500	479	green	10	2	0	1
339	392	green	10	2	0	1
258	364	green	10	2	0	1
388	443	green	10	2	0	1
288	422	green	10	2	0	1
358	491	green	10	2	0	1
348	446	green	10	2	0	1
312	453	green	10	2	0	1
336	369	green	10	2	0	1
475	438	green	10	2	0	1
402	519	green	10	2	0	1
376	403	green	10	2	0	1
378	514	green	10	2	0	1
354	393	green	10	2	0	1
286	441	green	10	2	0	1
475	489	green	10	2	0	1
521	500	green	10	2	0	1
444	473	green	10	2	0	1
382	465	green	10	2	0	1
505	403	green	10	2	0	1
320	434	green	10	2	0	1
400	435	green	10	2	0	1
403	518	green	10	2	0	1
360	453	green	10	2	0	1
351	477	green	10	2	0	1
257	323	green	10	2	0	1
343	380	green	10	2	0	1
342	412	green	10	2	0	1
325	444	green	10	2	0	1
419	420	green	10	2	0	1
426	423	green	10	2	0	1
296	341	green	10	2	0	1
347	426	green	10	2	0	1
475	510	green	10	2	0	1
380	454	green	10	2	0	1
340	471	green	10	2	0	1
282	400	green	10	2	0	1
409	456	green	10	2	0	1
375	461	green	10	2	0	1
413	441	green	10	2	0	1
306	494	green	10	2	0	1
319	463	green	10	2	0	1
376	453	green	10	2	0	1
408	473	green	10	2	0	1
380	471	green	10	2	0	1
329	469	green	10	2	0	1
281	424	green	10	2	0	1
506	476	green	10	2	0	1
349	434	green	10	2	0	1
502	483	green	10	2	0	1
325	429	green	10	2	0	1
335	390	green	10	2	0	1
286	470	green	10	2	0	1
463	445	green	10	2	0	1
323	356	green	10	2	0	1
478	484	green	10	2	0	1
250	422	green	10	2	0	1
432	444	green	10	2	0	1
402	469	green	10	2	0	1
385	509	green	10	2	0	1
357	501	green	10	2	0	1
367	453	green	10	2	0	1
462	433	green	10	2	0	1
311	381	green	10	2	0	1
304	384	green	10	2	0	1
373	517	green	10	2	0	1
294	429	green	10	2	0	1
250	458	green	10	2	0	1
385	490	green	10	2	0	1
257	376	green	10	2	0	1
412	498	green	10	2	0	1
351	380	green	10	2	0	1
426	515	green	10	2	0	1
416	500	green	10	2	0	1
411	492	green	10	2	0	1
262	406	green	10	2	0	1
415	485	green	10	2	0	1
352	367	green	10	2	0	1
542	421	green	10	2	0	1
330	444	green	10	2	0	1
297	421	green	10	2	0	1
309	473	green	10	2	0	1
270	390	green	10	2	0	1
406	370	green	10	2	0	1
420	473	green	10	2	0	1
274	471	green	10	2	0	1
308	379	green	10	2	0	1
316	494	green	10	2	0	1
402	502	green	10	2	0	1
317	462	green	10	2	0	1
327	529	green	10	2	0	1
382	507	green	10	2	0	1
369	496	green	10	2	0	1
312	375	green	10	2	0	1
393	392	green	10	2	0	1
462	464	green	10	2	0	1
310	488	green	10	2	0	1
291	347	green	10	2	0	1
333	430	green	10	2	0	1
213	303	green	10	2	0	1
287	368	green	10	2	0	1
307	393	green	10	2	0	1
282	486	green	10	2	0	1
351	407	green	10	2	0	1
359	422	green	10	2	0	1
448	478	green	10	2	0	1
339	524	green	10	2	0	1
296	484	green	10	2	0	1
374	410	green	10	2	0	1
344	432	green	10	2	0	1
376	479	green	10	2	0	1
348	429	green	10	2	0	1
384	429	green	10	2	0	1
345	446	green	10	2	0	1
323	439	green	10	2	0	1
286	361	green	10	2	0	1
381	437	green	10	2	0	1
280	466	green	10	2	0	1
332	443	green	10	2	0	1
308	326	green	10	2	0	1
304	433	green	10	2	0	1
308	451	green	10	2	0	1
389	465	green	10	2	0	1
424	470	green	10	2	0	1
389	474	green	10	2	0	1
387	549	green	10	2	0	1
369	472	green	10	2	0	1
291	415	green	10	2	0	1
316	409	green	10	2	0	1
419	496	green	10	2	0	1
378	455	green	10	2	0	1
397	358	green	10	2	0	1
486	498	green	10	2	0	1
333	529	green	10	2	0	1
338	375	green	10	2	0	1
385	469	green	10	2	0	1
394	465	green	10	2	0	1
331	400	green	10	2	0	1
250	327	green	10	2	0	1
352	493	green	10	2	0	1
313	414	green	10	2	0	1
446	443	green	10	2	0	1
381	521	green	10	2	0	1
312	350	green	10	2	0	1
339	419	green	10	2	0	1
427	513	green	10	2	0	1
353	435	green	10	2	0	1
393	502	green	10	2	0	1
316	425	green	10	2	0	1
309	444	green	10	2	0	1
425	442	green	10	2	0	1
358	448	green	10	2	0	1
301	410	green	10	2	0	1
312	387	green	10	2	0	1
622	446	green	10	2	0	1
447	427	green	10	2	0	1
400	316	green	10	2	0	1
369	525	green	10	2	0	1
305	467	green	10	2	0	1
437	383	green	10	2	0	1
558	454	green	10	2	0	1
344	460	green	10	2	0	1
250	456	green	10	2	0	1
378	428	green	10	2	0	1
343	486	green	10	2	0	1
338	456	green	10	2	0	1
329	460	green	10	2	0	1
401	448	green	10	2	0	1
346	414	green	10	2	0	1
250	401	green	10	2	0	1
307	419	green	10	2	0	1
216	380	green	10	2	0	1
406	443	green	10	2	0	1
388	403	green	10	2	0	1
251	445	green	10	2	0	1
371	459	green	10	2	0	1
287	417	green	10	2	0	1
346	453	green	10	2	0	1
339	364	green	10	2	0	1
267	356	green	10	2	0	1
407	467	green	10	2	0	1
347	484	green	10	2	0	1
391	499	green	10	2	0	1
287	308	green	10	2	0	1
358	450	green	10	2	0	1
385	490	green	10	2	0	1
461	451	green	10	2	0	1
421	486	green	10	2	0	1
336	370	green	10	2	0	1
316	508	green	10	2	0	1
314	436	green	10	2	0	1
380	485	green	10	2	0	1
358	488	green	10	2	0	1
407	431	green	10	2	0	1
377	425	green	10	2	0	1
381	398	green	10	2	0	1
[truncated: 998,000+ more rows]
