# Supplementary material for: Controlling spatiotemporal pattern formation in a concentration gradient with a synthetic toggle switch
Source: Mol Syst Biol. 2020 Jun 12;16(6):e9361. doi: 10.15252/msb.20199361 (PMC7290156; doi:10.15252/msb.20199361)
Supplement: Supplementary file 5 — Movie Ev1 [file MSB-16-e9361-s005.zip]

Archive with 2 entries (2 files):
- MovieEV1_legend.txt
- MSB-19-9361_MovieEV1.avi
