# Supplementary material for: Controlling spatiotemporal pattern formation in a concentration gradient with a synthetic toggle switch
Source: Mol Syst Biol. 2020 Jun 12;16(6):e9361. doi: 10.15252/msb.20199361 (PMC7290156; doi:10.15252/msb.20199361)
Supplement: Supplementary file 5 — Movie Ev1 [file MSB-16-e9361-s005.zip › MovieEV1_legend.txt]

Movie EV1: Time lapse of the flow cytometry data
Each square represents flow cytometer data of 10,000 events red (Y-axis) and green fluorescence (X-axis).
The background color of the square indicates whether >90% of the events are in the red or the green gate.
From top to bottom are different concentrations of IPTG and from left to right are different concentrations of AHL as indicated
in Figure 2A.
