# Supplementary material for: Controlling spatiotemporal pattern formation in a concentration gradient with a synthetic toggle switch
Source: Mol Syst Biol. 2020 Jun 12;16(6):e9361. doi: 10.15252/msb.20199361 (PMC7290156; doi:10.15252/msb.20199361)
Supplement: Supplementary file 8 — Source Data for Figure 2 [file MSB-16-e9361-s007.zip]

Archive with 8 entries (7 files):
- SourceDataForFigure2/
- SourceDataForFigure2/MSB-19-9361_SourceDataForFigure2D.txt
- SourceDataForFigure2/MSB-19-9361_SourceDataForFigure2D_0.125mM.tif
- SourceDataForFigure2/MSB-19-9361_SourceDataForFigure2D_0mM.tif
- SourceDataForFigure2/MSB-19-9361_SourceDataForFigure2D_1mM.tif
- SourceDataForFigure2/MSB-19-9361_SourceDataForFigure2D_mean.txt
- SourceDataForFigure2/MSB-19-9361_SourceDataForFigure2E.txt
- SourceDataForFigure2/MSB-19-9361_SourceDataForFigure2E_mean.txt
