# Supplementary material for: Controlling spatiotemporal pattern formation in a concentration gradient with a synthetic toggle switch
Source: Mol Syst Biol. 2020 Jun 12;16(6):e9361. doi: 10.15252/msb.20199361 (PMC7290156; doi:10.15252/msb.20199361)
Supplement: Supplementary file 8 — Source Data for Figure 2 [file MSB-16-e9361-s007.zip › SourceDataForFigure2/MSB-19-9361_SourceDataForFigure2D.txt]

ahl[uM]	iptg[mM]	initial_state	time[h]	replicate	percentage_event_in_red_gate
10	10	green	10	A	99.9598232221776
0.1	10	green	10	A	99.9189846070753
0.033333333	10	green	10	A	99.7136135828986
0.011111111	10	green	10	A	99.6318265493966
0.003703704	10	green	10	A	99.5407225964482
0.001234568	10	green	10	A	42.3049609414629
0.000411523	10	green	10	A	0.952966492468491
0.000137174	10	green	10	A	0.51824001625851
4.57247e-05	10	green	10	A	0.643316654753395
1.52416e-05	10	green	10	A	0.671482348153424
5.08053e-06	10	green	10	A	0.590631364562118
0	10	green	10	A	0.569221386460663
10	0.125	green	10	A	94.3004093628634
0.1	0.125	green	10	A	89.1886240066918
0.033333333	0.125	green	10	A	77.9441521651153
0.011111111	0.125	green	10	A	9.57196853611196
0.003703704	0.125	green	10	A	0.376590330788804
0.001234568	0.125	green	10	A	0.447336315575437
0.000411523	0.125	green	10	A	0.336220071319409
0.000137174	0.125	green	10	A	0.518556176919166
4.57247e-05	0.125	green	10	A	0.244249949114594
1.52416e-05	0.125	green	10	A	0.549282880683552
5.08053e-06	0.125	green	10	A	0.253832876434156
0	0.125	green	10	A	0.295075295075295
10	0	green	10	A	0.734457432502328
0.1	0	green	10	A	0.606559062403619
0.033333333	0	green	10	A	0.542588042588043
0.011111111	0	green	10	A	0.419609047180432
0.003703704	0	green	10	A	0.307125307125307
0.001234568	0	green	10	A	0.337768679631525
0.000411523	0	green	10	A	0.264954651992255
0.000137174	0	green	10	A	0.214154599224964
4.57247e-05	0	green	10	A	0.306184935701164
1.52416e-05	0	green	10	A	0.233716085763642
5.08053e-06	0	green	10	A	0.346443855716324
0	0	green	10	A	0.366598778004073
10	10	green	10	B	99.9791840133222
0.1	10	green	10	B	99.9486178193403
0.033333333	10	green	10	B	99.9071973602805
0.011111111	10	green	10	B	99.9278499278499
0.003703704	10	green	10	B	98.6070686070686
0.001234568	10	green	10	B	12.2191443521083
0.000411523	10	green	10	B	0.448659121035995
0.000137174	10	green	10	B	0.337664995395477
4.57247e-05	10	green	10	B	0.286797091058076
1.52416e-05	10	green	10	B	0.256331385214806
5.08053e-06	10	green	10	B	0.317785750896976
0	10	green	10	B	0.288987511611105
10	0.125	green	10	B	99.2561550550026
0.1	0.125	green	10	B	97.84764718295
0.033333333	0.125	green	10	B	86.3183296611059
0.011111111	0.125	green	10	B	14.7333812801808
0.003703704	0.125	green	10	B	0.318962856260932
0.001234568	0.125	green	10	B	0.276951482203303
0.000411523	0.125	green	10	B	0.246482489473144
0.000137174	0.125	green	10	B	0.266175266175266
4.57247e-05	0.125	green	10	B	0.214745884037223
1.52416e-05	0.125	green	10	B	0.236747297992795
5.08053e-06	0.125	green	10	B	0.134228187919463
0	0.125	green	10	B	0.26713243604233
10	0	green	10	B	0.661020450320182
0.1	0	green	10	B	0.460923896343337
0.033333333	0	green	10	B	0.286797091058076
0.011111111	0	green	10	B	0.18595041322314
0.003703704	0	green	10	B	0.225548492925979
0.001234568	0	green	10	B	0.184350675952478
0.000411523	0	green	10	B	0.163682864450128
0.000137174	0	green	10	B	0.113087282821014
4.57247e-05	0	green	10	B	0.183692213491173
1.52416e-05	0	green	10	B	0.102743244631665
5.08053e-06	0	green	10	B	0.134269778971287
0	0	green	10	B	0.174055492986587
10	10	green	10	C	100
0.1	10	green	10	C	99.9378881987578
0.033333333	10	green	10	C	99.8868429173953
0.011111111	10	green	10	C	99.9281903980304
0.003703704	10	green	10	C	98.5103760016437
0.001234568	10	green	10	C	17.0475413180983
0.000411523	10	green	10	C	0.405802982651922
0.000137174	10	green	10	C	0.364926507856057
4.57247e-05	10	green	10	C	0.344862562125976
1.52416e-05	10	green	10	C	0.32546786004882
5.08053e-06	10	green	10	C	0.314752766778353
0	10	green	10	C	0.26460411154081
10	0.125	green	10	C	97.9725514660012
0.1	0.125	green	10	C	94.3689928959465
0.033333333	0.125	green	10	C	75.8258564437194
0.011111111	0.125	green	10	C	7.39041794087666
0.003703704	0.125	green	10	C	0.417260329737431
0.001234568	0.125	green	10	C	0.285830951408738
0.000411523	0.125	green	10	C	0.347328634181224
0.000137174	0.125	green	10	C	0.325732899022801
4.57247e-05	0.125	green	10	C	0.21505376344086
1.52416e-05	0.125	green	10	C	0.234717828349832
5.08053e-06	0.125	green	10	C	0.284784377542718
0	0.125	green	10	C	0.213436324829759
10	0	green	10	C	0.542699160352242
0.1	0	green	10	C	0.559910414333707
0.033333333	0	green	10	C	0.336083104185762
0.011111111	0	green	10	C	0.223645420351733
0.003703704	0	green	10	C	0.11227926916403
0.001234568	0	green	10	C	0.182463253928028
0.000411523	0	green	10	C	0.204645451754835
0.000137174	0	green	10	C	0.21389284986759
4.57247e-05	0	green	10	C	0.2867677181483
1.52416e-05	0	green	10	C	0.234574196838348
5.08053e-06	0	green	10	C	0.163398692810458
0	0	green	10	C	0.18431292238378
10	10	red	10	A	99.9779614325069
0.1	10	red	10	A	99.9871729091842
0.033333333	10	red	10	A	99.8477698279799
0.011111111	10	red	10	A	99.9228295819936
0.003703704	10	red	10	A	99.7882147751339
0.001234568	10	red	10	A	92.5163605657589
0.000411523	10	red	10	A	3.46097201767305
0.000137174	10	red	10	A	0.659840728100114
4.57247e-05	10	red	10	A	0.972317547471974
1.52416e-05	10	red	10	A	0.717841843232604
5.08053e-06	10	red	10	A	0.5701652315569
0	10	red	10	A	0.647820965842167
10	0.125	red	10	A	99.6323119777159
0.1	0.125	red	10	A	99.9555555555555
0.033333333	0.125	red	10	A	99.9768679157992
0.011111111	0.125	red	10	A	99.8698057936422
0.003703704	0.125	red	10	A	94.3883515782761
0.001234568	0.125	red	10	A	22.1860904227421
0.000411523	0.125	red	10	A	0.929601002715688
0.000137174	0.125	red	10	A	0.353130016051364
4.57247e-05	0.125	red	10	A	0.430532929951129
1.52416e-05	0.125	red	10	A	0.37449287423281
5.08053e-06	0.125	red	10	A	0.356431491770626
0	0.125	red	10	A	0.34282152503636
10	0	red	10	A	99.1902372262774
0.1	0	red	10	A	99.9259572667654
0.033333333	0	red	10	A	99.9148755054267
0.011111111	0	red	10	A	99.906841941828
0.003703704	0	red	10	A	91.6710155516126
0.001234568	0	red	10	A	1.2141511408834
0.000411523	0	red	10	A	0.481574539363484
0.000137174	0	red	10	A	0.290818446198587
4.57247e-05	0	red	10	A	0.343071005302006
1.52416e-05	0	red	10	A	0.323725981620718
5.08053e-06	0	red	10	A	0.269485903814262
0	0	red	10	A	0.607459603936338
10	10	red	10	B	99.7797895767066
0.1	10	red	10	B	99.8003992015968
0.033333333	10	red	10	B	99.8595050253972
0.011111111	10	red	10	B	99.7576396206533
0.003703704	10	red	10	B	99.2571367929534
0.001234568	10	red	10	B	51.2109249973328
0.000411523	10	red	10	B	1.9533312216239
0.000137174	10	red	10	B	0.543364681295716
4.57247e-05	10	red	10	B	0.57742782152231
1.52416e-05	10	red	10	B	0.509554140127389
5.08053e-06	10	red	10	B	0.810867733782645
0	10	red	10	B	0.723270440251572
10	0.125	red	10	B	99.0847280334728
0.1	0.125	red	10	B	99.859171458749
0.033333333	0.125	red	10	B	99.8072780863848
0.011111111	0.125	red	10	B	99.7975480823305
0.003703704	0.125	red	10	B	86.9546055531071
0.001234568	0.125	red	10	B	4.84185441941074
0.000411523	0.125	red	10	B	0.950016193457843
0.000137174	0.125	red	10	B	1.05453770771197
4.57247e-05	0.125	red	10	B	0.53276505061268
1.52416e-05	0.125	red	10	B	0.909090909090909
5.08053e-06	0.125	red	10	B	0.879120879120879
0	0.125	red	10	B	0.371116530590605
10	0	red	10	B	99.2371432329344
0.1	0	red	10	B	99.7521126760563
0.033333333	0	red	10	B	99.8904469763365
0.011111111	0	red	10	B	99.5704845814978
0.003703704	0	red	10	B	26.820871436256
0.001234568	0	red	10	B	0.77420723300456
0.000411523	0	red	10	B	0.593311758360302
0.000137174	0	red	10	B	0.451490970180596
4.57247e-05	0	red	10	B	0.612201815495039
1.52416e-05	0	red	10	B	0.285805017465862
5.08053e-06	0	red	10	B	0.497038917089679
0	0	red	10	B	0.219619326500732
10	10	red	10	C	98.5375494071146
0.1	10	red	10	C	99.5227363118123
0.033333333	10	red	10	C	99.8511350949014
0.011111111	10	red	10	C	99.8579209093062
0.003703704	10	red	10	C	99.0442655935614
0.001234568	10	red	10	C	30.4758445332365
0.000411523	10	red	10	C	2.31752478795843
0.000137174	10	red	10	C	1.78963168225378
4.57247e-05	10	red	10	C	2.01579629847931
1.52416e-05	10	red	10	C	1.65714285714286
5.08053e-06	10	red	10	C	1.99268954132767
0	10	red	10	C	1.56373937677054
10	0.125	red	10	C	99.0044380472592
0.1	0.125	red	10	C	99.7549877493875
0.033333333	0.125	red	10	C	99.9330954504906
0.011111111	0.125	red	10	C	99.8868522290111
0.003703704	0.125	red	10	C	82.0504631108272
0.001234568	0.125	red	10	C	2.22582387898433
0.000411523	0.125	red	10	C	0.614732379438262
0.000137174	0.125	red	10	C	0.714057337738463
4.57247e-05	0.125	red	10	C	0.678148546824543
1.52416e-05	0.125	red	10	C	0.418848167539267
5.08053e-06	0.125	red	10	C	0.663101604278075
0	0.125	red	10	C	0.748823277706461
10	0	red	10	C	99.098698119506
0.1	0	red	10	C	99.7328286763887
0.033333333	0	red	10	C	99.9314990295696
0.011111111	0	red	10	C	99.617109725413
0.003703704	0	red	10	C	50.0055984772142
0.001234568	0	red	10	C	1.49109633125939
0.000411523	0	red	10	C	0.650577124868835
0.000137174	0	red	10	C	0.449367750026126
4.57247e-05	0	red	10	C	0.797063450445726
1.52416e-05	0	red	10	C	0.479366402667778
5.08053e-06	0	red	10	C	0.405658414811733
0	0	red	10	C	0.614276636305867
