# Supplementary material for: Controlling spatiotemporal pattern formation in a concentration gradient with a synthetic toggle switch
Source: Mol Syst Biol. 2020 Jun 12;16(6):e9361. doi: 10.15252/msb.20199361 (PMC7290156; doi:10.15252/msb.20199361)
Supplement: Supplementary file 8 — Source Data for Figure 2 [file MSB-16-e9361-s007.zip › SourceDataForFigure2/MSB-19-9361_SourceDataForFigure2D_mean.txt]

ahl[uM]	iptg[mM]	initial_state	time[h]	mean_PercentageEventInRedGate	sd_PercentageEventInRedGate
0	0	green	10	0.241655731124813	0.108325331465287
5.08053e-06	0	green	10	0.214704109166023	0.115015842479267
1.52416e-05	0	green	10	0.190344509077885	0.0758661336703444
4.57247e-05	0	green	10	0.258881622446879	0.0658357235754656
0.000137174	0	green	10	0.180378243971189	0.0582758287591633
0.000411523	0	green	10	0.211094322732406	0.0509429552603541
0.001234568	0	green	10	0.234860869837344	0.0891257739262395
0.003703704	0	green	10	0.214984356405105	0.0978516497695649
0.011111111	0	green	10	0.276401626918435	0.125445216346333
0.033333333	0	green	10	0.388489412610627	0.135709500747711
0.1	0	green	10	0.542464457693554	0.0743684842569017
10	0	green	10	0.646059014391584	0.0967506700663141
0	0.125	green	10	0.258548018649128	0.0414909572337565
5.08053e-06	0.125	green	10	0.224281813965446	0.079509373838816
1.52416e-05	0.125	green	10	0.340249335675393	0.181031204190787
4.57247e-05	0.125	green	10	0.224683198864226	0.0169460020049572
0.000137174	0.125	green	10	0.370154780705744	0.13192425366918
0.000411523	0.125	green	10	0.310010398324592	0.0552964415174446
0.001234568	0.125	green	10	0.336706249729159	0.0959112602628407
0.003703704	0.125	green	10	0.370937838929056	0.0493919155442887
0.011111111	0.125	green	10	10.5652559190565	3.77090738674775
0.033333333	0.125	green	10	80.0294460899802	5.54836341809025
0.1	0.125	green	10	93.8017546951961	4.35729158698808
10	0.125	green	10	97.1763719612891	2.5720187001812
0	10	green	10	0.374271003204193	0.169271605707013
5.08053e-06	10	green	10	0.407723294079149	0.158410294596084
1.52416e-05	10	green	10	0.417760531139017	0.222432087073646
4.57247e-05	10	green	10	0.424992102645816	0.191290635610622
0.000137174	10	green	10	0.406943839836681	0.0973443715886989
0.000411523	10	green	10	0.602476198718803	0.304288919710948
0.001234568	10	green	10	23.8572155372232	16.157593793323
0.003703704	10	green	10	98.8860557350535	0.569015719943005
0.011111111	10	green	10	99.8292889584256	0.171007547244695
0.033333333	10	green	10	99.8358846201915	0.106377773791319
0.1	10	green	10	99.9351635417245	0.0150033207740011
10	10	green	10	99.9796690784999	0.0200927806741009
0	0	red	10	0.480451855580979	0.22591331114474
5.08053e-06	0	red	10	0.390727745238558	0.114508895432224
1.52416e-05	0	red	10	0.362965800584786	0.102573510247874
4.57247e-05	0	red	10	0.584112090414257	0.228295991101966
0.000137174	0	red	10	0.397225722135103	0.0921575189288887
0.000411523	0	red	10	0.57515447419754	0.085951926697421
0.001234568	0	red	10	1.15981823504912	0.36151976888056
0.003703704	0	red	10	56.1658284883609	32.8610198150986
0.011111111	0	red	10	99.6981454162463	0.182233794488551
0.033333333	0	red	10	99.9122738371109	0.0206493166274828
0.1	0	red	10	99.8036328730701	0.106373921289383
10	0	red	10	99.1753595262393	0.0704114467034264
0	0.125	red	10	0.487587111111142	0.226679074658186
5.08053e-06	0.125	red	10	0.63288465838986	0.262651569148662
1.52416e-05	0.125	red	10	0.567477316954329	0.296676141205219
4.57247e-05	0.125	red	10	0.547148842462784	0.124432887657929
0.000137174	0.125	red	10	0.707241687167266	0.350753513595654
0.000411523	0.125	red	10	0.831449858537264	0.187960220029477
0.001234568	0.125	red	10	9.75125624037906	10.8480288441845
0.003703704	0.125	red	10	87.7978067474035	6.21201369519975
0.011111111	0.125	red	10	99.8514020349946	0.0474113003708729
0.033333333	0.125	red	10	99.9057471508915	0.0880404718207595
0.1	0.125	red	10	99.8565715878973	0.100309175622652
10	0.125	red	10	99.2404926861493	0.341691949574993
0	10	red	10	0.978276927621426	0.508426853460675
5.08053e-06	10	red	10	1.12457416888907	0.761382064762881
1.52416e-05	10	red	10	0.961512946834284	0.611368686557587
4.57247e-05	10	red	10	1.18851388915786	0.743156519512997
0.000137174	10	red	10	0.997612363883203	0.688376799343165
0.000411523	10	red	10	2.57727600908513	0.78666906328871
0.001234568	10	red	10	58.0677100321094	31.5835088797187
0.003703704	10	red	10	99.3632057205496	0.38314887347041
0.011111111	10	red	10	99.8461300373177	0.0832237906405956
0.033333333	10	red	10	99.8528033160928	0.00604284172086201
0.1	10	red	10	99.7701028075311	0.233695831936805
10	10	red	10	99.4317668054427	0.780728241907737
