# Supplementary material for: Controlling spatiotemporal pattern formation in a concentration gradient with a synthetic toggle switch
Source: Mol Syst Biol. 2020 Jun 12;16(6):e9361. doi: 10.15252/msb.20199361 (PMC7290156; doi:10.15252/msb.20199361)
Supplement: Supplementary file 8 — Source Data for Figure 2 [file MSB-16-e9361-s007.zip › SourceDataForFigure2/MSB-19-9361_SourceDataForFigure2E.txt]

ahl[uM]	iptg[mM]	initial_state	time[h]	replicate	Normalized_redFluorescence_AllEvent
10	10	green	10	A	1.03508323236462
0.1	10	green	10	A	1.15547074160903
0.033333333	10	green	10	A	1.15875793519858
0.011111111	10	green	10	A	1.05587396024148
0.003703704	10	green	10	A	0.673650560642044
0.001234568	10	green	10	A	0.219299319185717
0.000411523	10	green	10	A	0.0724113810361865
0.000137174	10	green	10	A	0.0703236664182939
4.57247e-05	10	green	10	A	0.0728876963126327
1.52416e-05	10	green	10	A	0.0734954339985435
5.08053e-06	10	green	10	A	0.070868967781982
0	10	green	10	A	0.0657622186924898
10	1	green	10	A	0.991540093805545
0.1	1	green	10	A	1.14520259670699
0.033333333	1	green	10	A	1.17403097525059
0.011111111	1	green	10	A	1.00534239383424
0.003703704	1	green	10	A	0.664951710536124
0.001234568	1	green	10	A	0.188198468038101
0.000411523	1	green	10	A	0.071319359787197
0.000137174	1	green	10	A	0.0662750881877226
4.57247e-05	1	green	10	A	0.0646118023377345
1.52416e-05	1	green	10	A	0.0682220778928126
5.08053e-06	1	green	10	A	0.0661515648931774
0	1	green	10	A	0.0690017545190322
10	0.5	green	10	A	1.01248936990069
0.1	0.5	green	10	A	1.18544669303736
0.033333333	0.5	green	10	A	1.15699766373321
0.011111111	0.5	green	10	A	0.9324547488493
0.003703704	0.5	green	10	A	0.46422656646173
0.001234568	0.5	green	10	A	0.0575182909330206
0.000411523	0.5	green	10	A	0.0515070598402764
0.000137174	0.5	green	10	A	0.0492936113994368
4.57247e-05	0.5	green	10	A	0.0496416733079815
1.52416e-05	0.5	green	10	A	0.0488336953428018
5.08053e-06	0.5	green	10	A	0.0493991711335372
0	0.5	green	10	A	0.0470715014753773
10	0.16	green	10	A	1.14008041859328
0.1	0.16	green	10	A	1.23880310130979
0.033333333	0.16	green	10	A	1.27530480913494
0.011111111	0.16	green	10	A	0.424034753678829
0.003703704	0.16	green	10	A	0.0442127361335116
0.001234568	0.16	green	10	A	0.0371139498786557
0.000411523	0.16	green	10	A	0.0479233683556152
0.000137174	0.16	green	10	A	0.0379163938257793
4.57247e-05	0.16	green	10	A	0.0382409009682351
1.52416e-05	0.16	green	10	A	0.0388390566886949
5.08053e-06	0.16	green	10	A	0.0386170017453371
0	0.16	green	10	A	0.0367065758230422
10	0.125	green	10	A	1.05988329568585
0.1	0.125	green	10	A	1.04235219696173
0.033333333	0.125	green	10	A	0.813118797100746
0.011111111	0.125	green	10	A	0.10231163728813
0.003703704	0.125	green	10	A	0.0379653502503762
0.001234568	0.125	green	10	A	0.0341163231080278
0.000411523	0.125	green	10	A	0.0321307313722786
0.000137174	0.125	green	10	A	0.0310549290005808
4.57247e-05	0.125	green	10	A	0.0335993925596855
1.52416e-05	0.125	green	10	A	0.0267807992024869
5.08053e-06	0.125	green	10	A	0.028886024507343
0	0.125	green	10	A	0.0339181329349921
10	0.09	green	10	A	0.309845159648332
0.1	0.09	green	10	A	0.284204633077073
0.033333333	0.09	green	10	A	0.119562783275226
0.011111111	0.09	green	10	A	0.0350686014811421
0.003703704	0.09	green	10	A	0.030127209835317
0.001234568	0.09	green	10	A	0.0298144680897891
0.000411523	0.09	green	10	A	0.0316008622833747
0.000137174	0.09	green	10	A	0.026644700625846
4.57247e-05	0.09	green	10	A	0.0322748249425441
1.52416e-05	0.09	green	10	A	0.0323481601326304
5.08053e-06	0.09	green	10	A	0.0373744087993883
0	0.09	green	10	A	0.0336659804181445
10	0.0625	green	10	A	0.0533579484641792
0.1	0.0625	green	10	A	0.0445412831684885
0.033333333	0.0625	green	10	A	0.0307029755895398
0.011111111	0.0625	green	10	A	0.0285422029053542
0.003703704	0.0625	green	10	A	0.0263085740115527
0.001234568	0.0625	green	10	A	0.0266649386369267
0.000411523	0.0625	green	10	A	0.0245015097331701
0.000137174	0.0625	green	10	A	0.0240911213124409
4.57247e-05	0.0625	green	10	A	0.0246127445351903
1.52416e-05	0.0625	green	10	A	0.0279853253886584
5.08053e-06	0.0625	green	10	A	0.0222658454124658
0	0.0625	green	10	A	0.021877089699764
10	0	green	10	A	-0.00392696092157929
0.1	0	green	10	A	-2.98634798976522e-05
0.033333333	0	green	10	A	0.00275659006905091
0.011111111	0	green	10	A	-0.0012726256648912
0.003703704	0	green	10	A	-0.0026949306891571
0.001234568	0	green	10	A	0.00287380465093149
0.000411523	0	green	10	A	0.00363453354243576
0.000137174	0	green	10	A	-0.00123916391948848
4.57247e-05	0	green	10	A	0.000738865162579123
1.52416e-05	0	green	10	A	-0.000106936228585069
5.08053e-06	0	green	10	A	0.00180485693852306
0	0	green	10	A	-0.00181193075207838
10	10	green	10	B	0.983632868062967
0.1	10	green	10	B	1.05686463075432
0.033333333	10	green	10	B	1.08837902909819
0.011111111	10	green	10	B	0.861085353852457
0.003703704	10	green	10	B	0.552380215935597
0.001234568	10	green	10	B	0.121709859964601
0.000411523	10	green	10	B	0.0614975375797477
0.000137174	10	green	10	B	0.0599522874557636
4.57247e-05	10	green	10	B	0.0593155021062903
1.52416e-05	10	green	10	B	0.0602577370092308
5.08053e-06	10	green	10	B	0.0639119473417054
0	10	green	10	B	0.0648362534696576
10	1	green	10	B	0.985993029436881
0.1	1	green	10	B	1.07255094080518
0.033333333	1	green	10	B	1.06782098259806
0.011111111	1	green	10	B	0.894127383308659
0.003703704	1	green	10	B	0.556430702499731
0.001234568	1	green	10	B	0.109888516772612
0.000411523	1	green	10	B	0.0721665867156265
0.000137174	1	green	10	B	0.0652942449633397
4.57247e-05	1	green	10	B	0.0638049509403731
1.52416e-05	1	green	10	B	0.0700753588768316
5.08053e-06	1	green	10	B	0.0656313566628222
0	1	green	10	B	0.0628524177582493
10	0.5	green	10	B	0.983509871895416
0.1	0.5	green	10	B	1.28295060010374
0.033333333	0.5	green	10	B	1.02196453009258
0.011111111	0.5	green	10	B	0.789617602216138
0.003703704	0.5	green	10	B	0.301249342664451
0.001234568	0.5	green	10	B	0.0499577250295221
0.000411523	0.5	green	10	B	0.0642500883616181
0.000137174	0.5	green	10	B	0.0426300041191852
4.57247e-05	0.5	green	10	B	0.0491315450260841
1.52416e-05	0.5	green	10	B	0.0532415805162478
5.08053e-06	0.5	green	10	B	0.0466180549545747
0	0.5	green	10	B	0.0463075671724603
10	0.16	green	10	B	1.06573821611617
0.1	0.16	green	10	B	1.11284272198667
0.033333333	0.16	green	10	B	1.13994018087037
0.011111111	0.16	green	10	B	0.428901733928725
0.003703704	0.16	green	10	B	0.0363302953641333
0.001234568	0.16	green	10	B	0.0438151581601111
0.000411523	0.16	green	10	B	0.0393743904447814
0.000137174	0.16	green	10	B	0.0321563104128154
4.57247e-05	0.16	green	10	B	0.0368489284180924
1.52416e-05	0.16	green	10	B	0.0540780866554271
5.08053e-06	0.16	green	10	B	0.0374322336307363
0	0.16	green	10	B	0.0607939574279527
10	0.125	green	10	B	1.07765506750969
0.1	0.125	green	10	B	1.10043051049061
0.033333333	0.125	green	10	B	0.848598388387478
0.011111111	0.125	green	10	B	0.119644165323106
0.003703704	0.125	green	10	B	0.0312379924630236
0.001234568	0.125	green	10	B	0.0356631318100248
0.000411523	0.125	green	10	B	0.035045364798557
0.000137174	0.125	green	10	B	0.0283943396280754
4.57247e-05	0.125	green	10	B	0.0363896083004623
1.52416e-05	0.125	green	10	B	0.037854993714689
5.08053e-06	0.125	green	10	B	0.0375884258546055
0	0.125	green	10	B	0.0327081549023507
10	0.09	green	10	B	0.94640019117676
0.1	0.09	green	10	B	0.701675298441361
0.033333333	0.09	green	10	B	0.24720276756091
0.011111111	0.09	green	10	B	0.0362816009573233
0.003703704	0.09	green	10	B	0.0273329024047714
0.001234568	0.09	green	10	B	0.0331582671764147
0.000411523	0.09	green	10	B	0.0408660895430818
0.000137174	0.09	green	10	B	0.0346436947417599
4.57247e-05	0.09	green	10	B	0.0352291495578826
1.52416e-05	0.09	green	10	B	0.0332454711214106
5.08053e-06	0.09	green	10	B	0.0521430892798797
0	0.09	green	10	B	0.0481738825873171
10	0.0625	green	10	B	0.175554394406864
0.1	0.0625	green	10	B	0.0653197392754683
0.033333333	0.0625	green	10	B	0.0412709600519109
0.011111111	0.0625	green	10	B	0.0241069363282495
0.003703704	0.0625	green	10	B	0.0250567644151133
0.001234568	0.0625	green	10	B	0.0318466880123709
0.000411523	0.0625	green	10	B	0.0268891304627955
0.000137174	0.0625	green	10	B	0.0296076362308828
4.57247e-05	0.0625	green	10	B	0.0421760381202882
1.52416e-05	0.0625	green	10	B	0.0375059197530443
5.08053e-06	0.0625	green	10	B	0.0305537156750148
0	0.0625	green	10	B	0.028934272487243
10	0	green	10	B	0.000531634083828642
0.1	0	green	10	B	0.00592279183415917
0.033333333	0	green	10	B	0.00143328121070332
0.011111111	0	green	10	B	0.00381168543954886
0.003703704	0	green	10	B	0.0041615457753183
0.001234568	0	green	10	B	0.00498525642201078
0.000411523	0	green	10	B	0.00580495219255539
0.000137174	0	green	10	B	0.00306748130639235
4.57247e-05	0	green	10	B	0.00785533086372171
1.52416e-05	0	green	10	B	0.00732426882563325
5.08053e-06	0	green	10	B	0.0100057434272018
0	0	green	10	B	0.00514700768031566
10	10	green	10	C	0.981283899572417
0.1	10	green	10	C	1.02847534063074
0.033333333	10	green	10	C	1.05260272189947
0.011111111	10	green	10	C	0.865508436116922
0.003703704	10	green	10	C	0.527823818016357
0.001234568	10	green	10	C	0.121650356369117
0.000411523	10	green	10	C	0.0603251920468443
0.000137174	10	green	10	C	0.0595439620443406
4.57247e-05	10	green	10	C	0.0550473030448106
1.52416e-05	10	green	10	C	0.0507225706718768
5.08053e-06	10	green	10	C	0.0472541949446127
0	10	green	10	C	0.0528434005063006
10	1	green	10	C	0.964863216275051
0.1	1	green	10	C	1.01858805017687
0.033333333	1	green	10	C	1.03092494154557
0.011111111	1	green	10	C	0.833402504497274
0.003703704	1	green	10	C	0.510059753825416
0.001234568	1	green	10	C	0.109858846572878
0.000411523	1	green	10	C	0.0612129081358389
0.000137174	1	green	10	C	0.05634643382735
4.57247e-05	1	green	10	C	0.0561402287541254
1.52416e-05	1	green	10	C	0.0595528633763169
5.08053e-06	1	green	10	C	0.0597925738561163
0	1	green	10	C	0.0600400878762581
10	0.5	green	10	C	0.963389332754592
0.1	0.5	green	10	C	1.0394458468516
0.033333333	0.5	green	10	C	0.988148134464322
0.011111111	0.5	green	10	C	0.759972232746794
0.003703704	0.5	green	10	C	0.280008519355144
0.001234568	0.5	green	10	C	0.0461323924432366
0.000411523	0.5	green	10	C	0.0406083630662065
0.000137174	0.5	green	10	C	0.0364967166450976
4.57247e-05	0.5	green	10	C	0.0335987564324869
1.52416e-05	0.5	green	10	C	0.0323825624279643
5.08053e-06	0.5	green	10	C	0.0435655492896892
0	0.5	green	10	C	0.0468435306935521
10	0.16	green	10	C	1.04742052967232
0.1	0.16	green	10	C	1.0489218690928
0.033333333	0.16	green	10	C	0.918147204459752
0.011111111	0.16	green	10	C	0.254388575107502
0.003703704	0.16	green	10	C	0.0343738952842308
0.001234568	0.16	green	10	C	0.033269302237215
0.000411523	0.16	green	10	C	0.0352013691099406
0.000137174	0.16	green	10	C	0.0290525998863507
4.57247e-05	0.16	green	10	C	0.0314493878163628
1.52416e-05	0.16	green	10	C	0.020552071959679
5.08053e-06	0.16	green	10	C	0.0254139563243315
0	0.16	green	10	C	0.0302345951660541
10	0.125	green	10	C	1.03050332164594
0.1	0.125	green	10	C	0.967169790673238
0.033333333	0.125	green	10	C	0.623670875733703
0.011111111	0.125	green	10	C	0.0693938837380622
0.003703704	0.125	green	10	C	0.0280047495450691
0.001234568	0.125	green	10	C	0.0252754531952756
0.000411523	0.125	green	10	C	0.0233641702246998
0.000137174	0.125	green	10	C	0.0262312058970582
4.57247e-05	0.125	green	10	C	0.0307269969483887
1.52416e-05	0.125	green	10	C	0.0305824387371945
5.08053e-06	0.125	green	10	C	0.0268336626933507
0	0.125	green	10	C	0.0244908072946443
10	0.09	green	10	C	0.617125510714482
0.1	0.09	green	10	C	0.325516397226158
0.033333333	0.09	green	10	C	0.102036675850222
0.011111111	0.09	green	10	C	0.0286490275562387
0.003703704	0.09	green	10	C	0.0219542865063742
0.001234568	0.09	green	10	C	0.0223245847848746
0.000411523	0.09	green	10	C	0.0253570521020469
0.000137174	0.09	green	10	C	0.024358877535331
4.57247e-05	0.09	green	10	C	0.0280146407028313
1.52416e-05	0.09	green	10	C	0.0243245991860466
5.08053e-06	0.09	green	10	C	0.026696293202949
0	0.09	green	10	C	0.0284328652908908
10	0.0625	green	10	C	0.0572538401500634
0.1	0.0625	green	10	C	0.0382170914106562
0.033333333	0.0625	green	10	C	0.0221635519485997
0.011111111	0.0625	green	10	C	0.0289189381832875
0.003703704	0.0625	green	10	C	0.0219573527661905
0.001234568	0.0625	green	10	C	0.0221385368374352
0.000411523	0.0625	green	10	C	0.025462650403833
0.000137174	0.0625	green	10	C	0.0255895113949411
4.57247e-05	0.0625	green	10	C	0.0218471226090471
1.52416e-05	0.0625	green	10	C	0.0223260170742603
5.08053e-06	0.0625	green	10	C	0.0233820132515939
0	0.0625	green	10	C	0.0317599358653706
10	0	green	10	C	0.00339532683775029
0.1	0	green	10	C	0.00219182505448086
0.033333333	0	green	10	C	0.000777308142396646
0.011111111	0	green	10	C	0.00399958690411335
0.003703704	0	green	10	C	0.00413027034091898
0.001234568	0	green	10	C	0.00482676149363732
0.000411523	0	green	10	C	0.00313635198075241
0.000137174	0	green	10	C	0.00181938600112727
4.57247e-05	0	green	10	C	0.00016501923651321
1.52416e-05	0	green	10	C	0.00584892683878372
5.08053e-06	0	green	10	C	-0.00469694897399606
0	0	green	10	C	0.000644748074092532
