# Supplementary material for: Controlling spatiotemporal pattern formation in a concentration gradient with a synthetic toggle switch
Source: Mol Syst Biol. 2020 Jun 12;16(6):e9361. doi: 10.15252/msb.20199361 (PMC7290156; doi:10.15252/msb.20199361)
Supplement: Supplementary file 8 — Source Data for Figure 2 [file MSB-16-e9361-s007.zip › SourceDataForFigure2/MSB-19-9361_SourceDataForFigure2E_mean.txt]

ahl[uM]	iptg[mM]	initial_state	time[h]	Normalized_redFluorescence_AllEvent_mean	Normalized_redFluorescence_AllEvent_sd
0	0	green	10	0.00132660833410993	0.00352922173957743
5.08053e-06	0	green	10	0.00237121713057616	0.00736769053784274
1.52416e-05	0	green	10	0.00435541981194409	0.00393428831796486
4.57247e-05	0	green	10	0.00291973842093801	0.0042839677120239
0.000137174	0	green	10	0.00121590112934371	0.0022158392920639
0.000411523	0	green	10	0.00419194590524773	0.0014189391034398
0.001234568	0	green	10	0.0042286075221932	0.00117596695343205
0.003703704	0	green	10	0.00186562847569352	0.0039495910497513
0.011111111	0	green	10	0.00217954889292379	0.00299114670708653
0.033333333	0	green	10	0.00165572647405029	0.00100821657280774
0.1	0	green	10	0.00269491780291425	0.00300804804767757
10	0	green	10	0	0.00368997975698015
0	0.0625	green	10	0.0275237660174592	0.00509016782230584
5.08053e-06	0.0625	green	10	0.0254005247796914	0.00449755377555489
1.52416e-05	0.0625	green	10	0.0292724207386545	0.00767136377473552
4.57247e-05	0.0625	green	10	0.0295453017548419	0.0110255971271241
0.000137174	0.0625	green	10	0.0264294229794215	0.00285255548826952
0.000411523	0.0625	green	10	0.0256177635332663	0.00120134435085291
0.001234568	0.0625	green	10	0.0268833878289109	0.00485776078517256
0.003703704	0.0625	green	10	0.0244408970642856	0.00224003371110451
0.011111111	0.0625	green	10	0.0271893591389636	0.00267609419778502
0.033333333	0.0625	green	10	0.0313791625300169	0.00957163427479729
0.1	0.0625	green	10	0.049359371284871	0.0141791699384668
10	0.0625	green	10	0.0953887276737022	0.0694528263290008
0	0.09	green	10	0.0367575760987841	0.0102271899299789
5.08053e-06	0.09	green	10	0.0387379304274055	0.0127780769706469
1.52416e-05	0.09	green	10	0.0299727434800291	0.00491196928195634
4.57247e-05	0.09	green	10	0.0318395384010859	0.00362689816300158
0.000137174	0.09	green	10	0.0285490909676455	0.00540040675994586
0.000411523	0.09	green	10	0.0326080013095011	0.00780341638965366
0.001234568	0.09	green	10	0.0284324400170261	0.00554749220239384
0.003703704	0.09	green	10	0.026471466248821	0.00415400085739982
0.011111111	0.09	green	10	0.0333330766649015	0.00410159468640874
0.033333333	0.09	green	10	0.156267408895453	0.0792383789718073
0.1	0.09	green	10	0.437132109581531	0.230030410040441
10	0.09	green	10	0.624456953846525	0.318340838700972
0	0.125	green	10	0.0303723650439956	0.00512938133492579
5.08053e-06	0.125	green	10	0.0311027043517664	0.00570977099481016
1.52416e-05	0.125	green	10	0.0317394105514569	0.00562702264592651
4.57247e-05	0.125	green	10	0.033571999269512	0.00283140506205278
0.000137174	0.125	green	10	0.0285601581752381	0.00241613285806096
0.000411523	0.125	green	10	0.0301800887985118	0.00607999436726886
0.001234568	0.125	green	10	0.0316849693711095	0.00560442481405091
0.003703704	0.125	green	10	0.0324026974194895	0.00508141661639288
0.011111111	0.125	green	10	0.0971165621164326	0.0255247782433803
0.033333333	0.125	green	10	0.761796020407309	0.120928148264979
0.1	0.125	green	10	1.03665083270853	0.066813052821449
10	0.125	green	10	1.05601389494716	0.0238128322771046
0	0.16	green	10	0.0425783761390164	0.0161036388644459
5.08053e-06	0.16	green	10	0.0338210639001348	0.00730482800719442
1.52416e-05	0.16	green	10	0.0378230717679336	0.0167860830560405
4.57247e-05	0.16	green	10	0.0355130724008968	0.00358741497418712
0.000137174	0.16	green	10	0.0330417680416483	0.00449774800978301
0.000411523	0.16	green	10	0.0408330426367792	0.00648521902981318
0.001234568	0.16	green	10	0.0380661367586605	0.00533701828528443
0.003703704	0.16	green	10	0.0383056422606251	0.00520837727468736
0.011111111	0.16	green	10	0.369108354238352	0.0993800415931767
0.033333333	0.16	green	10	1.11113073148835	0.180313274399311
0.1	0.16	green	10	1.13352256412975	0.0966150220739923
10	0.16	green	10	1.08441305479392	0.0490716410306495
0	0.5	green	10	0.0467408664471298	0.000392178359185473
5.08053e-06	0.5	green	10	0.0465275917926002	0.00291786285524368
1.52416e-05	0.5	green	10	0.0448192794290048	0.0109936941129243
4.57247e-05	0.5	green	10	0.0441239915888507	0.0091186889977983
0.000137174	0.5	green	10	0.0428067773879064	0.00640027854314241
0.000411523	0.5	green	10	0.0521218370893669	0.0118328465313899
0.001234568	0.5	green	10	0.0512028028019264	0.00579416388268555
0.003703704	0.5	green	10	0.348494809493775	0.100787761270314
0.011111111	0.5	green	10	0.827348194604077	0.0922239274360046
0.033333333	0.5	green	10	1.05570344276337	0.0893379905456624
0.1	0.5	green	10	1.16928104666423	0.122554629884359
10	0.5	green	10	0.986462858183567	0.0246828585854776
0	1	green	10	0.0639647533845131	0.00458321231923034
5.08053e-06	1	green	10	0.0638584984707054	0.00353078764291661
1.52416e-05	1	green	10	0.0659501000486537	0.00561712919406791
4.57247e-05	1	green	10	0.0615189940107445	0.00467558435478542
0.000137174	1	green	10	0.062638588992804	0.00547119053107435
0.000411523	1	green	10	0.0682329515462209	0.00609427645252481
0.001234568	1	green	10	0.13598194379453	0.0452208389256514
0.003703704	1	green	10	0.577147388953757	0.0794969520588293
0.011111111	1	green	10	0.91095742721339	0.0871967268289243
0.033333333	1	green	10	1.09092563313141	0.0742980677938324
0.1	1	green	10	1.07878052922968	0.0635367348642617
10	1	green	10	0.980798779839159	0.0140765450433272
0	10	green	10	0.0611472908894828	0.00720626807164438
5.08053e-06	10	green	10	0.0606783700227666	0.012134924422851
1.52416e-05	10	green	10	0.0614919138932169	0.0114364863686136
4.57247e-05	10	green	10	0.0624168338212445	0.00931577166917875
0.000137174	10	green	10	0.0632733053061327	0.00610920422553624
0.000411523	10	green	10	0.0647447035542594	0.00666536242233267
0.001234568	10	green	10	0.154219845173145	0.056360485612566
0.003703704	10	green	10	0.584618198197999	0.0780757666723026
0.011111111	10	green	10	0.927489250070286	0.111206412892808
0.033333333	10	green	10	1.09991322873208	0.0540093570461672
0.1	10	green	10	1.0802702376647	0.0666545181779985
10	10	green	10	1	0.0304056624348924
