# Supplementary material for: Controlling spatiotemporal pattern formation in a concentration gradient with a synthetic toggle switch
Source: Mol Syst Biol. 2020 Jun 12;16(6):e9361. doi: 10.15252/msb.20199361 (PMC7290156; doi:10.15252/msb.20199361)
Supplement: Supplementary file 9 — Source Data for Figure 3 [file MSB-16-e9361-s008.zip › SourceDataForFigure3andAppendix2/MSB-19-9361_SourceDataForFigure3andAppendix2.txt]

ahl[uM]	iptg[mM]	initial_state	time[h]	replicate	percentage_event_in_red_gate
10	10	green	10	A	99.9598232221776
0.1	10	green	10	A	99.9189846070753
0.033333333	10	green	10	A	99.7136135828986
0.011111111	10	green	10	A	99.6318265493966
0.003703704	10	green	10	A	99.5407225964482
0.001234568	10	green	10	A	42.3049609414629
0.000411523	10	green	10	A	0.952966492468491
0.000137174	10	green	10	A	0.51824001625851
4.57247e-05	10	green	10	A	0.643316654753395
1.52416e-05	10	green	10	A	0.671482348153424
5.08053e-06	10	green	10	A	0.590631364562118
0	10	green	10	A	0.569221386460663
10	1	green	10	A	98.7378640776699
0.1	1	green	10	A	99.8673899939723
0.033333333	1	green	10	A	99.6396952851555
0.011111111	1	green	10	A	99.7045338767193
0.003703704	1	green	10	A	99.5007641365257
0.001234568	1	green	10	A	33.3570701932859
0.000411523	1	green	10	A	1.14977614977615
0.000137174	1	green	10	A	0.418367346938775
4.57247e-05	1	green	10	A	0.694302634265877
1.52416e-05	1	green	10	A	0.406215090890627
5.08053e-06	1	green	10	A	0.446836599979689
0	1	green	10	A	0.447154471544715
10	0.5	green	10	A	98.5741049125729
0.1	0.5	green	10	A	99.825623140835
0.033333333	0.5	green	10	A	99.7342056839092
0.011111111	0.5	green	10	A	99.6640537513998
0.003703704	0.5	green	10	A	91.9392882781253
0.001234568	0.5	green	10	A	1.34847409510291
0.000411523	0.5	green	10	A	0.304971027752364
0.000137174	0.5	green	10	A	0.487904045537711
4.57247e-05	0.5	green	10	A	0.455880863134434
1.52416e-05	0.5	green	10	A	0.243358345163253
5.08053e-06	0.5	green	10	A	0.43783728744527
0	0.5	green	10	A	0.417472762447816
10	0.16	green	10	A	98.6705442459493
0.1	0.16	green	10	A	98.1034304072961
0.033333333	0.16	green	10	A	97.116685749974
0.011111111	0.16	green	10	A	58.0838933007534
0.003703704	0.16	green	10	A	0.610873549175321
0.001234568	0.16	green	10	A	0.253910217347146
0.000411523	0.16	green	10	A	0.14282799428688
0.000137174	0.16	green	10	A	0.446791226645004
4.57247e-05	0.16	green	10	A	0.335536349771225
1.52416e-05	0.16	green	10	A	0.395738203957382
5.08053e-06	0.16	green	10	A	0.12137149792657
0	0.16	green	10	A	0.141872719902716
10	0.125	green	10	A	94.3004093628634
0.1	0.125	green	10	A	89.1886240066918
0.033333333	0.125	green	10	A	77.9441521651153
0.011111111	0.125	green	10	A	9.57196853611196
0.003703704	0.125	green	10	A	0.376590330788804
0.001234568	0.125	green	10	A	0.447336315575437
0.000411523	0.125	green	10	A	0.336220071319409
0.000137174	0.125	green	10	A	0.518556176919166
4.57247e-05	0.125	green	10	A	0.244249949114594
1.52416e-05	0.125	green	10	A	0.549282880683552
5.08053e-06	0.125	green	10	A	0.253832876434156
0	0.125	green	10	A	0.295075295075295
10	0.09	green	10	A	33.4049959049959
0.1	0.09	green	10	A	25.5557821741791
0.033333333	0.09	green	10	A	9.93133135184995
0.011111111	0.09	green	10	A	0.489097208070104
0.003703704	0.09	green	10	A	0.345317895592119
0.001234568	0.09	green	10	A	0.294058000405597
0.000411523	0.09	green	10	A	0.254349374300539
0.000137174	0.09	green	10	A	0.21371870547527
4.57247e-05	0.09	green	10	A	0.43783728744527
1.52416e-05	0.09	green	10	A	0.253652597402597
5.08053e-06	0.09	green	10	A	0.182186234817814
0	0.09	green	10	A	0.101419878296146
10	0.0625	green	10	A	1.00533442757489
0.1	0.0625	green	10	A	0.88486574450773
0.033333333	0.0625	green	10	A	0.32599837000815
0.011111111	0.0625	green	10	A	0.345598698922545
0.003703704	0.0625	green	10	A	0.356016681924524
0.001234568	0.0625	green	10	A	0.41679373792823
0.000411523	0.0625	green	10	A	0.36522268438673
0.000137174	0.0625	green	10	A	0.295466123280693
4.57247e-05	0.0625	green	10	A	0.203665987780041
1.52416e-05	0.0625	green	10	A	0.376935615321923
5.08053e-06	0.0625	green	10	A	0.315650137460544
0	0.0625	green	10	A	0.304878048780488
10	0	green	10	A	0.734457432502328
0.1	0	green	10	A	0.606559062403619
0.033333333	0	green	10	A	0.542588042588043
0.011111111	0	green	10	A	0.419609047180432
0.003703704	0	green	10	A	0.307125307125307
0.001234568	0	green	10	A	0.337768679631525
0.000411523	0	green	10	A	0.264954651992255
0.000137174	0	green	10	A	0.214154599224964
4.57247e-05	0	green	10	A	0.306184935701164
1.52416e-05	0	green	10	A	0.233716085763642
5.08053e-06	0	green	10	A	0.346443855716324
0	0	green	10	A	0.366598778004073
10	10	green	2	A	4.95291245204046
0.1	10	green	2	A	4.43425076452599
0.033333333	10	green	2	A	4.52213339696934
0.011111111	10	green	2	A	4.08473782771536
0.003703704	10	green	2	A	3.13152400835073
0.001234568	10	green	2	A	2.75925500114969
0.000411523	10	green	2	A	2.41441849920653
0.000137174	10	green	2	A	2.63459335624284
4.57247e-05	10	green	2	A	2.75595034734085
1.52416e-05	10	green	2	A	2.35865026520709
5.08053e-06	10	green	2	A	2.74750227066303
0	10	green	2	A	2.38573021181717
10	1	green	2	A	3.43619305979428
0.1	1	green	2	A	3.56656065424807
0.033333333	1	green	2	A	3.71334767349711
0.011111111	1	green	2	A	3.50817822899041
0.003703704	1	green	2	A	3.590333716916
0.001234568	1	green	2	A	2.60164432931636
0.000411523	1	green	2	A	2.49972101327977
0.000137174	1	green	2	A	2.49150622876557
4.57247e-05	1	green	2	A	2.5224602626123
1.52416e-05	1	green	2	A	2.51215559157212
5.08053e-06	1	green	2	A	2.47461188280612
0	1	green	2	A	2.90412876137159
10	0.5	green	2	A	3.31095687791558
0.1	0.5	green	2	A	3.57987166497805
0.033333333	0.5	green	2	A	3.72424722662441
0.011111111	0.5	green	2	A	2.79681006402336
0.003703704	0.5	green	2	A	2.56352343308865
0.001234568	0.5	green	2	A	2.23294434470377
0.000411523	0.5	green	2	A	2.16204168059735
0.000137174	0.5	green	2	A	2.61445242369838
4.57247e-05	0.5	green	2	A	2.22872579918955
1.52416e-05	0.5	green	2	A	2.05934455270151
5.08053e-06	0.5	green	2	A	2.27042823423626
0	0.5	green	2	A	2.42539398681122
10	0.16	green	2	A	2.81579537805699
0.1	0.16	green	2	A	2.99380979178391
0.033333333	0.16	green	2	A	2.39954725523486
0.011111111	0.16	green	2	A	2.07013574660633
0.003703704	0.16	green	2	A	2.05196832831493
0.001234568	0.16	green	2	A	1.69491525423729
0.000411523	0.16	green	2	A	2.06391478029294
0.000137174	0.16	green	2	A	2.14717065533438
4.57247e-05	0.16	green	2	A	2.01454952434247
1.52416e-05	0.16	green	2	A	1.92392260334213
5.08053e-06	0.16	green	2	A	1.63351483498166
0	0.16	green	2	A	2.16464782413638
10	0.125	green	2	A	2.56
0.1	0.125	green	2	A	2.47302158273381
0.033333333	0.125	green	2	A	2.36414565826331
0.011111111	0.125	green	2	A	2.47502270663034
0.003703704	0.125	green	2	A	2
0.001234568	0.125	green	2	A	2.15579508834315
0.000411523	0.125	green	2	A	2.15089344804765
0.000137174	0.125	green	2	A	2.07542959160902
4.57247e-05	0.125	green	2	A	2.16131907308378
1.52416e-05	0.125	green	2	A	2.06424550171101
5.08053e-06	0.125	green	2	A	1.86575402958711
0	0.125	green	2	A	2.06310679611651
10	0.09	green	2	A	2.30880230880231
0.1	0.09	green	2	A	2.32376270807731
0.033333333	0.09	green	2	A	2.20111731843575
0.011111111	0.09	green	2	A	1.81576616474756
0.003703704	0.09	green	2	A	1.79501385041551
0.001234568	0.09	green	2	A	2.18157778757162
0.000411523	0.09	green	2	A	2.11290855067679
0.000137174	0.09	green	2	A	1.94185408667032
4.57247e-05	0.09	green	2	A	2.2938829787234
1.52416e-05	0.09	green	2	A	2.05066344993969
5.08053e-06	0.09	green	2	A	1.75975516449885
0	0.09	green	2	A	2.1165780141844
10	0.0625	green	2	A	2.0709407358449
0.1	0.0625	green	2	A	1.93893470024515
0.033333333	0.0625	green	2	A	2.25870427501102
0.011111111	0.0625	green	2	A	2.30496453900709
0.003703704	0.0625	green	2	A	2.12131256214783
0.001234568	0.0625	green	2	A	1.96772053946496
0.000411523	0.0625	green	2	A	1.86681222707424
0.000137174	0.0625	green	2	A	1.89755401996271
4.57247e-05	0.0625	green	2	A	2.3301393728223
1.52416e-05	0.0625	green	2	A	2.05725481658866
5.08053e-06	0.0625	green	2	A	2.3599782490484
0	0.0625	green	2	A	2.32992636553467
10	0	green	2	A	2.59494375765675
0.1	0	green	2	A	2.46294438872172
0.033333333	0	green	2	A	2.44147157190635
0.011111111	0	green	2	A	2.4839210467953
0.003703704	0	green	2	A	2.42237392644792
0.001234568	0	green	2	A	1.96789797713281
0.000411523	0	green	2	A	2.32506643046944
0.000137174	0	green	2	A	1.91528948232461
4.57247e-05	0	green	2	A	2.11229068622086
1.52416e-05	0	green	2	A	2.04882301656495
5.08053e-06	0	green	2	A	1.73884514435696
0	0	green	2	A	1.98928844682479
10	10	green	3	A	63.8409961685824
0.1	10	green	3	A	57.9311885612154
0.033333333	10	green	3	A	57.754129253963
0.011111111	10	green	3	A	53.7866905668833
0.003703704	10	green	3	A	45.361057746638
0.001234568	10	green	3	A	12.6508061788251
0.000411523	10	green	3	A	3.55709188224799
0.000137174	10	green	3	A	2.93255131964809
4.57247e-05	10	green	3	A	3.16134131195664
1.52416e-05	10	green	3	A	2.78396436525613
5.08053e-06	10	green	3	A	2.75550536420102
0	10	green	3	A	3.19836679142566
10	1	green	3	A	59.3003957615218
0.1	1	green	3	A	57.6688477320617
0.033333333	1	green	3	A	55.9417040358744
0.011111111	1	green	3	A	50.871564538552
0.003703704	1	green	3	A	44.146233708858
0.001234568	1	green	3	A	11.7421681316205
0.000411523	1	green	3	A	4.06771957732076
0.000137174	1	green	3	A	3.26426024955437
4.57247e-05	1	green	3	A	2.89919220980414
1.52416e-05	1	green	3	A	4.01459854014599
5.08053e-06	1	green	3	A	2.94415102820542
0	1	green	3	A	2.79982363315697
10	0.5	green	3	A	52.8649614654306
0.1	0.5	green	3	A	51.4043035107588
0.033333333	0.5	green	3	A	51.4614499424626
0.011111111	0.5	green	3	A	45.3219654476105
0.003703704	0.5	green	3	A	23.8574748257165
0.001234568	0.5	green	3	A	4.52698125987808
0.000411523	0.5	green	3	A	3.1271015467384
0.000137174	0.5	green	3	A	2.6431718061674
4.57247e-05	0.5	green	3	A	3.3487951125693
1.52416e-05	0.5	green	3	A	3.21208729714605
5.08053e-06	0.5	green	3	A	2.98389820966107
0	0.5	green	3	A	2.41604787764602
10	0.16	green	3	A	30.6028051327962
0.1	0.16	green	3	A	24.7572260939107
0.033333333	0.16	green	3	A	27.1604938271605
0.011111111	0.16	green	3	A	8.88287678953895
0.003703704	0.16	green	3	A	3.08434275459847
0.001234568	0.16	green	3	A	2.7783951989331
0.000411523	0.16	green	3	A	3.08355061784378
0.000137174	0.16	green	3	A	2.68336314847943
4.57247e-05	0.16	green	3	A	2.65130327777156
1.52416e-05	0.16	green	3	A	2.25870427501102
5.08053e-06	0.16	green	3	A	1.9819043515726
0	0.16	green	3	A	2.47492368076755
10	0.125	green	3	A	14.9115861704935
0.1	0.125	green	3	A	12.4023005456422
0.033333333	0.125	green	3	A	9.98661013166704
0.011111111	0.125	green	3	A	4.25224825136005
0.003703704	0.125	green	3	A	2.21787345075016
0.001234568	0.125	green	3	A	2.95522719697811
0.000411523	0.125	green	3	A	4.12211107278372
0.000137174	0.125	green	3	A	3.27828138581895
4.57247e-05	0.125	green	3	A	2.49118165784832
1.52416e-05	0.125	green	3	A	2.59768849752339
5.08053e-06	0.125	green	3	A	2.87343470483005
0	0.125	green	3	A	3.05042773525439
10	0.09	green	3	A	4.39950602037666
0.1	0.09	green	3	A	5.30563186813187
0.033333333	0.09	green	3	A	3.03297672879674
0.011111111	0.09	green	3	A	2.41980241980242
0.003703704	0.09	green	3	A	2.26777147841256
0.001234568	0.09	green	3	A	2.14994487320838
0.000411523	0.09	green	3	A	4.18410041841004
0.000137174	0.09	green	3	A	2.75055679287305
4.57247e-05	0.09	green	3	A	2.36647850629614
1.52416e-05	0.09	green	3	A	2.5088809946714
5.08053e-06	0.09	green	3	A	2.09043899218836
0	0.09	green	3	A	2.70952172005265
10	0.0625	green	3	A	4.15915915915916
0.1	0.0625	green	3	A	3.24499030381383
0.033333333	0.0625	green	3	A	2.61160714285714
0.011111111	0.0625	green	3	A	2.31919103099582
0.003703704	0.0625	green	3	A	2.23224103804706
0.001234568	0.0625	green	3	A	2.77409372236958
0.000411523	0.0625	green	3	A	2.54135173622522
0.000137174	0.0625	green	3	A	2.38147739801544
4.57247e-05	0.0625	green	3	A	2.5410563692854
1.52416e-05	0.0625	green	3	A	2.49861802100608
5.08053e-06	0.0625	green	3	A	2.58527047577667
0	0.0625	green	3	A	2.96831573096165
10	0	green	3	A	3.7621359223301
0.1	0	green	3	A	2.92541636495293
0.033333333	0	green	3	A	2.48695459087376
0.011111111	0	green	3	A	1.62051942476926
0.003703704	0	green	3	A	2.71624179004787
0.001234568	0	green	3	A	2.45955400087451
0.000411523	0	green	3	A	2.96462661426165
0.000137174	0	green	3	A	2.49664128974474
4.57247e-05	0	green	3	A	2.76940256839754
1.52416e-05	0	green	3	A	2.261170615601
5.08053e-06	0	green	3	A	2.8254972875226
0	0	green	3	A	2.74864775361519
10	10	green	4	A	91.2611412765086
0.1	10	green	4	A	90.8553971486762
0.033333333	10	green	4	A	90.2765023977145
0.011111111	10	green	4	A	88.493318371927
0.003703704	10	green	4	A	81.5714285714286
0.001234568	10	green	4	A	20.5342577487765
0.000411523	10	green	4	A	0.797301441275682
0.000137174	10	green	4	A	0.632717624247372
4.57247e-05	10	green	4	A	0.612494895875868
1.52416e-05	10	green	4	A	0.571545213308839
5.08053e-06	10	green	4	A	0.663129973474801
0	10	green	4	A	0.408079983676801
10	1	green	4	A	90.7271241830065
0.1	1	green	4	A	90.9877800407332
0.033333333	1	green	4	A	89.0137966274911
0.011111111	1	green	4	A	87.0372269510819
0.003703704	1	green	4	A	81.0550082101806
0.001234568	1	green	4	A	17.7658697444353
0.000411523	1	green	4	A	0.647948164146868
0.000137174	1	green	4	A	0.552768963046371
4.57247e-05	1	green	4	A	0.628930817610063
1.52416e-05	1	green	4	A	0.431477296075611
5.08053e-06	1	green	4	A	0.532623169107856
0	1	green	4	A	0.592804578904334
10	0.5	green	4	A	87.4019757612791
0.1	0.5	green	4	A	86.7069177241097
0.033333333	0.5	green	4	A	86.5712825753705
0.011111111	0.5	green	4	A	83.5357762580382
0.003703704	0.5	green	4	A	52.1274409044193
0.001234568	0.5	green	4	A	1.31592474555361
0.000411523	0.5	green	4	A	0.722916451512961
0.000137174	0.5	green	4	A	0.525610635885808
4.57247e-05	0.5	green	4	A	0.555727076258104
1.52416e-05	0.5	green	4	A	0.5859375
5.08053e-06	0.5	green	4	A	0.541424047400143
0	0.5	green	4	A	0.656949291726545
10	0.16	green	4	A	65.1317813557584
0.1	0.16	green	4	A	55.8344431922959
0.033333333	0.16	green	4	A	59.2497693963308
0.011111111	0.16	green	4	A	16.7062467733609
0.003703704	0.16	green	4	A	0.707837505129257
0.001234568	0.16	green	4	A	0.586480090544295
0.000411523	0.16	green	4	A	0.597938144329897
0.000137174	0.16	green	4	A	0.588356729975227
4.57247e-05	0.16	green	4	A	0.572948639246982
1.52416e-05	0.16	green	4	A	0.48219965117472
5.08053e-06	0.16	green	4	A	0.648281539411402
0	0.16	green	4	A	0.482298614674192
10	0.125	green	4	A	36.10226922682
0.1	0.125	green	4	A	28.8149517354693
0.033333333	0.125	green	4	A	23.7385674648032
0.011111111	0.125	green	4	A	2.9769820971867
0.003703704	0.125	green	4	A	0.768757687576876
0.001234568	0.125	green	4	A	0.554699537750385
0.000411523	0.125	green	4	A	0.464636035105834
0.000137174	0.125	green	4	A	0.462582236842105
4.57247e-05	0.125	green	4	A	0.513083632632119
1.52416e-05	0.125	green	4	A	0.381089710577814
5.08053e-06	0.125	green	4	A	0.494386651560408
0	0.125	green	4	A	0.523130577495128
10	0.09	green	4	A	2.95419454451879
0.1	0.09	green	4	A	2.34414986180776
0.033333333	0.09	green	4	A	1.53767298821117
0.011111111	0.09	green	4	A	0.65728663859505
0.003703704	0.09	green	4	A	0.50489438433797
0.001234568	0.09	green	4	A	0.516689056525783
0.000411523	0.09	green	4	A	0.557103064066852
0.000137174	0.09	green	4	A	0.442523412575898
4.57247e-05	0.09	green	4	A	0.494539460127756
1.52416e-05	0.09	green	4	A	0.444031391986782
5.08053e-06	0.09	green	4	A	0.555612717357753
0	0.09	green	4	A	0.379993837937763
10	0.0625	green	4	A	0.761003702180173
0.1	0.0625	green	4	A	0.829663013418007
0.033333333	0.0625	green	4	A	0.837468982630273
0.011111111	0.0625	green	4	A	0.513821806597472
0.003703704	0.0625	green	4	A	0.507719407315304
0.001234568	0.0625	green	4	A	0.402850945150294
0.000411523	0.0625	green	4	A	0.506512301013025
0.000137174	0.0625	green	4	A	0.565960074089319
4.57247e-05	0.0625	green	4	A	0.568828213879408
1.52416e-05	0.0625	green	4	A	0.628801154520153
5.08053e-06	0.0625	green	4	A	0.565262076053443
0	0.0625	green	4	A	0.350226617222909
10	0	green	4	A	1.19331742243437
0.1	0	green	4	A	0.957934194085798
0.033333333	0	green	4	A	0.736820257368203
0.011111111	0	green	4	A	0.813347236704901
0.003703704	0	green	4	A	0.763039615344413
0.001234568	0	green	4	A	0.960133583802964
0.000411523	0	green	4	A	0.747741198462976
0.000137174	0	green	4	A	0.643220251063388
4.57247e-05	0	green	4	A	0.631404616499327
1.52416e-05	0	green	4	A	0.692864529472596
5.08053e-06	0	green	4	A	0.796853979095519
0	0	green	4	A	0.537467700258398
10	10	green	6	A	98.6644407345576
0.1	10	green	6	A	97.7944626935711
0.033333333	10	green	6	A	98.6032465081163
0.011111111	10	green	6	A	98.2967986122063
0.003703704	10	green	6	A	96.286618071792
0.001234568	10	green	6	A	30.4937076476283
0.000411523	10	green	6	A	12.6774039228193
0.000137174	10	green	6	A	11.3974075245021
4.57247e-05	10	green	6	A	12.2381311228335
1.52416e-05	10	green	6	A	11.1690702669531
5.08053e-06	10	green	6	A	10.5671482075976
0	10	green	6	A	8.78042722305018
10	1	green	6	A	98.876404494382
0.1	1	green	6	A	98.8079716893276
0.033333333	1	green	6	A	98.7340288360098
0.011111111	1	green	6	A	98.3444629938787
0.003703704	1	green	6	A	96.561638912184
0.001234568	1	green	6	A	24.9130132219903
0.000411523	1	green	6	A	8.97594842548971
0.000137174	1	green	6	A	8.93807789296722
4.57247e-05	1	green	6	A	9.75109409190372
1.52416e-05	1	green	6	A	8.8479809976247
5.08053e-06	1	green	6	A	8.35337299076066
0	1	green	6	A	9.69078266015683
10	0.5	green	6	A	98.5658042744657
0.1	0.5	green	6	A	98.2007792803117
0.033333333	0.5	green	6	A	98.5844688450853
0.011111111	0.5	green	6	A	97.6413059111175
0.003703704	0.5	green	6	A	69.8900516624718
0.001234568	0.5	green	6	A	9.68292682926829
0.000411523	0.5	green	6	A	5.35793194874061
0.000137174	0.5	green	6	A	10.2653834937299
4.57247e-05	0.5	green	6	A	9.93928194297782
1.52416e-05	0.5	green	6	A	6.8910072355576
5.08053e-06	0.5	green	6	A	7.83102143757881
0	0.5	green	6	A	9.12629757785467
10	0.16	green	6	A	92.6390940423437
0.1	0.16	green	6	A	86.4678388604496
0.033333333	0.16	green	6	A	86.8205349439172
0.011111111	0.16	green	6	A	35.4093050647821
0.003703704	0.16	green	6	A	10.0245558283981
0.001234568	0.16	green	6	A	8.38246603435017
0.000411523	0.16	green	6	A	3.86083542371033
0.000137174	0.16	green	6	A	10.07784264665
4.57247e-05	0.16	green	6	A	8.94179126143127
1.52416e-05	0.16	green	6	A	7.53891050583658
5.08053e-06	0.16	green	6	A	4.7460264532622
0	0.16	green	6	A	4.41112084063047
10	0.125	green	6	A	72.4146779574031
0.1	0.125	green	6	A	61.8487810914491
0.033333333	0.125	green	6	A	49.5113593095571
0.011111111	0.125	green	6	A	13.4374627399547
0.003703704	0.125	green	6	A	9.5608417200366
0.001234568	0.125	green	6	A	8.65220249835634
0.000411523	0.125	green	6	A	10.3545301069218
0.000137174	0.125	green	6	A	9.73279352226721
4.57247e-05	0.125	green	6	A	9.67942732648615
1.52416e-05	0.125	green	6	A	7.78721146192624
5.08053e-06	0.125	green	6	A	5.60612788632327
0	0.125	green	6	A	8.89860386405302
10	0.09	green	6	A	17.750767997863
0.1	0.09	green	6	A	13.8008794678092
0.033333333	0.09	green	6	A	11.7664760758351
0.011111111	0.09	green	6	A	10.6710671067107
0.003703704	0.09	green	6	A	10.1038850149424
0.001234568	0.09	green	6	A	8.30595964335992
0.000411523	0.09	green	6	A	8.54258675078864
0.000137174	0.09	green	6	A	7.31448763250883
4.57247e-05	0.09	green	6	A	8.98804166130899
1.52416e-05	0.09	green	6	A	7.55478662053057
5.08053e-06	0.09	green	6	A	4.07431551499348
0	0.09	green	6	A	4.60875331564987
10	0.0625	green	6	A	9.86075589656152
0.1	0.0625	green	6	A	6.62334701322389
0.033333333	0.0625	green	6	A	6.14625392552714
0.011111111	0.0625	green	6	A	10.178651854076
0.003703704	0.0625	green	6	A	9.71259943546318
0.001234568	0.0625	green	6	A	8.69505305222544
0.000411523	0.0625	green	6	A	8.83699096350194
0.000137174	0.0625	green	6	A	7.78650646950092
4.57247e-05	0.0625	green	6	A	7.17967158096608
1.52416e-05	0.0625	green	6	A	6.7664875985827
5.08053e-06	0.0625	green	6	A	7.65076507650765
0	0.0625	green	6	A	5.6458025673066
10	0	green	6	A	6.8471154948962
0.1	0	green	6	A	6.5271776211053
0.033333333	0	green	6	A	10.0986099560413
0.011111111	0	green	6	A	7.97059166763916
0.003703704	0	green	6	A	7.43667208924006
0.001234568	0	green	6	A	6.32033647834489
0.000411523	0	green	6	A	8.09269162210339
0.000137174	0	green	6	A	6.88073394495413
4.57247e-05	0	green	6	A	6.51974288337925
1.52416e-05	0	green	6	A	5.99886813808715
5.08053e-06	0	green	6	A	6.42970341860992
0	0	green	6	A	6.65350673478867
10	0.5	green	8	A	99.2665933259993
0.1	0.5	green	8	A	99.8774885145482
0.033333333	0.5	green	8	A	99.4435169727323
0.011111111	0.5	green	8	A	99.349593495935
0.003703704	0.5	green	8	A	86.0617597292724
0.001234568	0.5	green	8	A	2.09677419354839
0.000411523	0.5	green	8	A	0.53269654665687
0.000137174	0.5	green	8	A	1.3718765311122
4.57247e-05	0.5	green	8	A	1.74370329366178
1.52416e-05	0.5	green	8	A	0.803722504230118
5.08053e-06	0.5	green	8	A	0.771315405461747
0	0.5	green	8	A	0.799811808986121
10	0.16	green	8	A	97.1054235222425
0.1	0.16	green	8	A	93.7767756482525
0.033333333	0.16	green	8	A	93.9036712697878
0.011111111	0.16	green	8	A	48.4795174667002
0.003703704	0.16	green	8	A	1.72413793103448
0.001234568	0.16	green	8	A	0.964711855800965
0.000411523	0.16	green	8	A	0.363856882959369
0.000137174	0.16	green	8	A	1.70803309314118
4.57247e-05	0.16	green	8	A	1.1373092926491
1.52416e-05	0.16	green	8	A	0.835770998746344
5.08053e-06	0.16	green	8	A	0.669393826701376
0	0.16	green	8	A	0.599287333981211
10	0.125	green	8	A	86.3943488943489
0.1	0.125	green	8	A	77.8839088905217
0.033333333	0.125	green	8	A	66.8706095626558
0.011111111	0.125	green	8	A	9.48885976408912
0.003703704	0.125	green	8	A	1.52632917832613
0.001234568	0.125	green	8	A	1.44038410242731
0.000411523	0.125	green	8	A	1.0351966873706
0.000137174	0.125	green	8	A	1.08615156751419
4.57247e-05	0.125	green	8	A	1.15196078431373
1.52416e-05	0.125	green	8	A	1.01546272790215
5.08053e-06	0.125	green	8	A	0.501612325331422
0	0.125	green	8	A	0.752051048313582
10	0.09	green	8	A	19.8844884488449
0.1	0.09	green	8	A	17.0257268353901
0.033333333	0.09	green	8	A	7.79252704031465
0.011111111	0.09	green	8	A	1.37949688936976
0.003703704	0.09	green	8	A	0.715990453460621
0.001234568	0.09	green	8	A	1.27811860940695
0.000411523	0.09	green	8	A	1.00105374077977
0.000137174	0.09	green	8	A	0.78125
4.57247e-05	0.09	green	8	A	1.38020833333333
1.52416e-05	0.09	green	8	A	0.551197795208819
5.08053e-06	0.09	green	8	A	0.547717842323652
0	0.09	green	8	A	0.457485407793027
10	0.0625	green	8	A	2.05806688717383
0.1	0.0625	green	8	A	1.2128418549346
0.033333333	0.0625	green	8	A	0.872564935064935
0.011111111	0.0625	green	8	A	1.33063349725195
0.003703704	0.0625	green	8	A	0.985491376950452
0.001234568	0.0625	green	8	A	1.15026921194322
0.000411523	0.0625	green	8	A	0.983606557377049
0.000137174	0.0625	green	8	A	0.9766068589598
4.57247e-05	0.0625	green	8	A	1.1070110701107
1.52416e-05	0.0625	green	8	A	0.893824485373781
5.08053e-06	0.0625	green	8	A	1.05633802816901
0	0.0625	green	8	A	0.842927631578947
10	0	green	8	A	1.17672229353872
0.1	0	green	8	A	1.36986301369863
0.033333333	0	green	8	A	1.27323656735421
0.011111111	0	green	8	A	0.793153830098101
0.003703704	0	green	8	A	1.03211009174312
0.001234568	0	green	8	A	0.900195694716243
0.000411523	0	green	8	A	0.822510822510823
0.000137174	0	green	8	A	0.765027322404372
4.57247e-05	0	green	8	A	0.67476383265857
1.52416e-05	0	green	8	A	0.611510791366906
5.08053e-06	0	green	8	A	0.595238095238095
0	0	green	8	A	0.847158489234028
10	10	green	10	B	99.9791840133222
0.1	10	green	10	B	99.9486178193403
0.033333333	10	green	10	B	99.9071973602805
0.011111111	10	green	10	B	99.9278499278499
0.003703704	10	green	10	B	98.6070686070686
0.001234568	10	green	10	B	12.2191443521083
0.000411523	10	green	10	B	0.448659121035995
0.000137174	10	green	10	B	0.337664995395477
4.57247e-05	10	green	10	B	0.286797091058076
1.52416e-05	10	green	10	B	0.256331385214806
5.08053e-06	10	green	10	B	0.317785750896976
0	10	green	10	B	0.288987511611105
10	1	green	10	B	99.5099061522419
0.1	1	green	10	B	99.9793024940495
0.033333333	1	green	10	B	99.8032107716209
0.011111111	1	green	10	B	99.8865277491232
0.003703704	1	green	10	B	98.4409799554566
0.001234568	1	green	10	B	7.73932863655201
0.000411523	1	green	10	B	0.349758255323526
0.000137174	1	green	10	B	0.538135154713857
4.57247e-05	1	green	10	B	0.287032291132752
1.52416e-05	1	green	10	B	0.29875347687236
5.08053e-06	1	green	10	B	0.390183797104426
0	1	green	10	B	0.441569110700349
10	0.5	green	10	B	99.6030502454821
0.1	0.5	green	10	B	99.8797682806864
0.033333333	0.5	green	10	B	99.9273557492736
0.011111111	0.5	green	10	B	99.8339387649196
0.003703704	0.5	green	10	B	66.6701201823456
0.001234568	0.5	green	10	B	0.496791554543573
0.000411523	0.5	green	10	B	0.217301324503311
0.000137174	0.5	green	10	B	0.40272614622057
4.57247e-05	0.5	green	10	B	0.195977307890665
1.52416e-05	0.5	green	10	B	0.350913406956342
5.08053e-06	0.5	green	10	B	0.245952039352326
0	0.5	green	10	B	0.318275154004107
10	0.16	green	10	B	99.6226019498899
0.1	0.16	green	10	B	99.8753376272595
0.033333333	0.16	green	10	B	98.5897571837557
0.011111111	0.16	green	10	B	62.4793559042114
0.003703704	0.16	green	10	B	0.653928680903239
0.001234568	0.16	green	10	B	0.215960510078157
0.000411523	0.16	green	10	B	0.23696682464455
0.000137174	0.16	green	10	B	0.317492830807046
4.57247e-05	0.16	green	10	B	0.286797091058076
1.52416e-05	0.16	green	10	B	0.266803488968702
5.08053e-06	0.16	green	10	B	0.205465379083624
0	0.16	green	10	B	0.174897119341564
10	0.125	green	10	B	99.2561550550026
0.1	0.125	green	10	B	97.84764718295
0.033333333	0.125	green	10	B	86.3183296611059
0.011111111	0.125	green	10	B	14.7333812801808
0.003703704	0.125	green	10	B	0.318962856260932
0.001234568	0.125	green	10	B	0.276951482203303
0.000411523	0.125	green	10	B	0.246482489473144
0.000137174	0.125	green	10	B	0.266175266175266
4.57247e-05	0.125	green	10	B	0.214745884037223
1.52416e-05	0.125	green	10	B	0.236747297992795
5.08053e-06	0.125	green	10	B	0.134228187919463
0	0.125	green	10	B	0.26713243604233
10	0.09	green	10	B	88.5800541328336
0.1	0.09	green	10	B	59.7053907229419
0.033333333	0.09	green	10	B	25.9933774834437
0.011111111	0.09	green	10	B	0.562257207115109
0.003703704	0.09	green	10	B	0.225271349580176
0.001234568	0.09	green	10	B	0.195775373518805
0.000411523	0.09	green	10	B	0.183654729109275
0.000137174	0.09	green	10	B	0.183973834832379
4.57247e-05	0.09	green	10	B	0.164710726786082
1.52416e-05	0.09	green	10	B	0.224627322850725
5.08053e-06	0.09	green	10	B	0.154289240896935
0	0.09	green	10	B	0.143207855973813
10	0.0625	green	10	B	14.4462607274213
0.1	0.0625	green	10	B	2.8568502969486
0.033333333	0.0625	green	10	B	0.439537974036594
0.011111111	0.0625	green	10	B	0.224215246636771
0.003703704	0.0625	green	10	B	0.244573524915928
0.001234568	0.0625	green	10	B	0.193600978194416
0.000411523	0.0625	green	10	B	0.183917441504036
0.000137174	0.0625	green	10	B	0.173895253682488
4.57247e-05	0.0625	green	10	B	0.133101259342685
1.52416e-05	0.0625	green	10	B	0.152858453072455
5.08053e-06	0.0625	green	10	B	0.122611627669357
0	0.0625	green	10	B	0.142857142857143
10	0	green	10	B	0.661020450320182
0.1	0	green	10	B	0.460923896343337
0.033333333	0	green	10	B	0.286797091058076
0.011111111	0	green	10	B	0.18595041322314
0.003703704	0	green	10	B	0.225548492925979
0.001234568	0	green	10	B	0.184350675952478
0.000411523	0	green	10	B	0.163682864450128
0.000137174	0	green	10	B	0.113087282821014
4.57247e-05	0	green	10	B	0.183692213491173
1.52416e-05	0	green	10	B	0.102743244631665
5.08053e-06	0	green	10	B	0.134269778971287
0	0	green	10	B	0.174055492986587
10	10	green	2	B	15.2230685527748
0.1	10	green	2	B	15.0326797385621
0.033333333	10	green	2	B	13.2165778309583
0.011111111	10	green	2	B	12.2861242962799
0.003703704	10	green	2	B	8.59178082191781
0.001234568	10	green	2	B	3.20533858439996
0.000411523	10	green	2	B	3.01719356627842
0.000137174	10	green	2	B	2.39281074058034
4.57247e-05	10	green	2	B	2.0113686051596
1.52416e-05	10	green	2	B	2.05066344993969
5.08053e-06	10	green	2	B	2.10686359687229
0	10	green	2	B	2.09759808716444
10	1	green	2	B	15.5106499180776
0.1	1	green	2	B	14.5170112679138
0.033333333	1	green	2	B	13.5744634491775
0.011111111	1	green	2	B	11.1727589208007
0.003703704	1	green	2	B	8.17685589519651
0.001234568	1	green	2	B	3.47702094987386
0.000411523	1	green	2	B	2.42305173542895
0.000137174	1	green	2	B	2.06061927605757
4.57247e-05	1	green	2	B	2.34859193215179
1.52416e-05	1	green	2	B	2.19088937093276
5.08053e-06	1	green	2	B	2.38095238095238
0	1	green	2	B	2.00895294246097
10	0.5	green	2	B	12.1140651801029
0.1	0.5	green	2	B	11.482005001631
0.033333333	0.5	green	2	B	10.8466178371392
0.011111111	0.5	green	2	B	8.73212173351973
0.003703704	0.5	green	2	B	5.19834350479512
0.001234568	0.5	green	2	B	2.62816353017521
0.000411523	0.5	green	2	B	2.52971322647476
0.000137174	0.5	green	2	B	2.15311004784689
4.57247e-05	0.5	green	2	B	2.12972972972973
1.52416e-05	0.5	green	2	B	1.7705844014773
5.08053e-06	0.5	green	2	B	2.10800825817668
0	0.5	green	2	B	2.01922038656733
10	0.16	green	2	B	6.66522864538395
0.1	0.16	green	2	B	5.87159909667706
0.033333333	0.16	green	2	B	5.81056269575548
0.011111111	0.16	green	2	B	3.66328074346229
0.003703704	0.16	green	2	B	2.29090123189972
0.001234568	0.16	green	2	B	2.20676160452223
0.000411523	0.16	green	2	B	1.80878552971576
0.000137174	0.16	green	2	B	2.43059306470779
4.57247e-05	0.16	green	2	B	2.16926693737978
1.52416e-05	0.16	green	2	B	2.19638242894057
5.08053e-06	0.16	green	2	B	1.97902022277495
0	0.16	green	2	B	2.38300625404356
10	0.125	green	2	B	5.52391187533584
0.1	0.125	green	2	B	4.35814455231931
0.033333333	0.125	green	2	B	3.66446870608583
0.011111111	0.125	green	2	B	2.62103325029784
0.003703704	0.125	green	2	B	2.38249945852285
0.001234568	0.125	green	2	B	2.25733634311512
0.000411523	0.125	green	2	B	2.44884632128864
0.000137174	0.125	green	2	B	1.87257856220405
4.57247e-05	0.125	green	2	B	2.27763385146805
1.52416e-05	0.125	green	2	B	2.16994306585025
5.08053e-06	0.125	green	2	B	1.95358877495953
0	0.125	green	2	B	1.81565737477304
10	0.09	green	2	B	3.13983599482089
0.1	0.09	green	2	B	2.16714944748418
0.033333333	0.09	green	2	B	2.40363793850152
0.011111111	0.09	green	2	B	2.39301498329201
0.003703704	0.09	green	2	B	2.17391304347826
0.001234568	0.09	green	2	B	2.35408982425689
0.000411523	0.09	green	2	B	2.05111683848797
0.000137174	0.09	green	2	B	1.98306356522671
4.57247e-05	0.09	green	2	B	2.12720240653202
1.52416e-05	0.09	green	2	B	2.00854700854701
5.08053e-06	0.09	green	2	B	2.20596147638007
0	0.09	green	2	B	2.05133712812802
10	0.0625	green	2	B	2.11623160382426
0.1	0.0625	green	2	B	1.94226848374289
0.033333333	0.0625	green	2	B	2.10174606596249
0.011111111	0.0625	green	2	B	1.87929553264605
0.003703704	0.0625	green	2	B	2.01911717323596
0.001234568	0.0625	green	2	B	2.07657365347177
0.000411523	0.0625	green	2	B	2.43797195253506
0.000137174	0.0625	green	2	B	1.91321077383497
4.57247e-05	0.0625	green	2	B	2.26641009193928
1.52416e-05	0.0625	green	2	B	1.96934213327656
5.08053e-06	0.0625	green	2	B	2.26641009193928
0	0.0625	green	2	B	2.23618358002343
10	0	green	2	B	2.14833207384217
0.1	0	green	2	B	2.321083172147
0.033333333	0	green	2	B	2.38017959536947
0.011111111	0	green	2	B	2.17062634989201
0.003703704	0	green	2	B	2.22054543494664
0.001234568	0	green	2	B	2.05172045308827
0.000411523	0	green	2	B	2.54537643647299
0.000137174	0	green	2	B	1.90150624933234
4.57247e-05	0	green	2	B	2.08422402736212
1.52416e-05	0	green	2	B	2.05910594260109
5.08053e-06	0	green	2	B	1.94791446114758
0	0	green	2	B	1.98973042362003
10	10	green	3	B	88.4356693425906
0.1	10	green	3	B	87.4703727644904
0.033333333	10	green	3	B	85.8793324775353
0.011111111	10	green	3	B	83.0669546436285
0.003703704	10	green	3	B	72.4675324675325
0.001234568	10	green	3	B	13.2348217153871
0.000411523	10	green	3	B	2.93742017879949
0.000137174	10	green	3	B	2.4777432157031
4.57247e-05	10	green	3	B	2.0333904109589
1.52416e-05	10	green	3	B	2.16575533397663
5.08053e-06	10	green	3	B	1.95488721804511
0	10	green	3	B	2.07955636130959
10	1	green	3	B	87.2814498933902
0.1	1	green	3	B	88.2434894437895
0.033333333	1	green	3	B	87.1638924455826
0.011111111	1	green	3	B	83.4632219493968
0.003703704	1	green	3	B	73.3514394350896
0.001234568	1	green	3	B	12.6989247311828
0.000411523	1	green	3	B	2.64223311314724
0.000137174	1	green	3	B	2.02953990011688
4.57247e-05	1	green	3	B	2.06086492258409
1.52416e-05	1	green	3	B	2.0910477020257
5.08053e-06	1	green	3	B	2.00149844803596
0	1	green	3	B	2.18405428329092
10	0.5	green	3	B	84.6120455778622
0.1	0.5	green	3	B	86.5330444203684
0.033333333	0.5	green	3	B	84.0642640034737
0.011111111	0.5	green	3	B	78.8449197860963
0.003703704	0.5	green	3	B	44.5386478749174
0.001234568	0.5	green	3	B	4.31016042780749
0.000411523	0.5	green	3	B	2.27101496071467
0.000137174	0.5	green	3	B	2.24583698510079
4.57247e-05	0.5	green	3	B	2.47345956003064
1.52416e-05	0.5	green	3	B	2.1795425118688
5.08053e-06	0.5	green	3	B	2.20125786163522
0	0.5	green	3	B	2.38454898575745
10	0.16	green	3	B	84.1767955801105
0.1	0.16	green	3	B	67.737975672358
0.033333333	0.16	green	3	B	62.6146535528788
0.011111111	0.16	green	3	B	30.3371981704074
0.003703704	0.16	green	3	B	3.5289070041832
0.001234568	0.16	green	3	B	2.35520822181779
0.000411523	0.16	green	3	B	1.63243812532912
0.000137174	0.16	green	3	B	2.08310730172507
4.57247e-05	0.16	green	3	B	1.78456935242573
1.52416e-05	0.16	green	3	B	2.00790344974901
5.08053e-06	0.16	green	3	B	1.43444784305453
0	0.16	green	3	B	1.89962223421479
10	0.125	green	3	B	63.8757818501043
0.1	0.125	green	3	B	51.7781861420387
0.033333333	0.125	green	3	B	37.483843171047
0.011111111	0.125	green	3	B	11.0397387044094
0.003703704	0.125	green	3	B	3.02212628170534
0.001234568	0.125	green	3	B	2.13758680555556
0.000411523	0.125	green	3	B	1.95735374521596
0.000137174	0.125	green	3	B	2.20588235294118
4.57247e-05	0.125	green	3	B	2.46751828802271
1.52416e-05	0.125	green	3	B	1.66843783209352
5.08053e-06	0.125	green	3	B	1.613759422444
0	0.125	green	3	B	1.84154175588865
10	0.09	green	3	B	27.4770744799821
0.1	0.09	green	3	B	14.3041792330892
0.033333333	0.09	green	3	B	8.6304347826087
0.011111111	0.09	green	3	B	2.53790730186042
0.003703704	0.09	green	3	B	1.98263851677205
0.001234568	0.09	green	3	B	1.81895998288038
0.000411523	0.09	green	3	B	1.98841909756364
0.000137174	0.09	green	3	B	1.68700265251989
4.57247e-05	0.09	green	3	B	1.99914929817099
1.52416e-05	0.09	green	3	B	1.64595943506425
5.08053e-06	0.09	green	3	B	1.81798851796726
0	0.09	green	3	B	1.83158122900184
10	0.0625	green	3	B	3.39405768813706
0.1	0.0625	green	3	B	2.09205020920502
0.033333333	0.0625	green	3	B	1.81014976834393
0.011111111	0.0625	green	3	B	2.17945991920051
0.003703704	0.0625	green	3	B	1.47957542618205
0.001234568	0.0625	green	3	B	1.71003717472119
0.000411523	0.0625	green	3	B	2.51408755960121
0.000137174	0.0625	green	3	B	1.8280369858646
4.57247e-05	0.0625	green	3	B	1.62807907812665
1.52416e-05	0.0625	green	3	B	1.46856840993133
5.08053e-06	0.0625	green	3	B	1.79419525065963
0	0.0625	green	3	B	1.50505267684369
10	0	green	3	B	1.88882892606584
0.1	0	green	3	B	2.11640211640212
0.033333333	0	green	3	B	1.45791209960626
0.011111111	0	green	3	B	1.60051216389245
0.003703704	0	green	3	B	2.04647196759753
0.001234568	0	green	3	B	2.06008583690987
0.000411523	0	green	3	B	2.03234730793786
0.000137174	0	green	3	B	2.39009816474605
4.57247e-05	0	green	3	B	2.14485880577711
1.52416e-05	0	green	3	B	2.03689879492375
5.08053e-06	0	green	3	B	1.72815945716709
0	0	green	3	B	1.86815546489156
10	10	green	4	B	99.1558982909546
0.1	10	green	4	B	98.868677905945
0.033333333	10	green	4	B	98.6509820850421
0.011111111	10	green	4	B	98.0324696269218
0.003703704	10	green	4	B	93.3661459447892
0.001234568	10	green	4	B	12.138178744982
0.000411523	10	green	4	B	1.69365936276066
0.000137174	10	green	4	B	1.36248415716096
4.57247e-05	10	green	4	B	1.23103045739149
1.52416e-05	10	green	4	B	1.51758042107513
5.08053e-06	10	green	4	B	1.62962962962963
0	10	green	4	B	1.32817402217109
10	1	green	4	B	98.5026178010471
0.1	1	green	4	B	98.7486965589155
0.033333333	1	green	4	B	98.7489486963835
0.011111111	1	green	4	B	98.1061394380853
0.003703704	1	green	4	B	92.4806525831416
0.001234568	1	green	4	B	10.3622577927548
0.000411523	1	green	4	B	2.00567048199097
0.000137174	1	green	4	B	1.52863574494817
4.57247e-05	1	green	4	B	1.32471054553041
1.52416e-05	1	green	4	B	1.39626966760446
5.08053e-06	1	green	4	B	1.47352910219977
0	1	green	4	B	1.5069066555044
10	0.5	green	4	B	98.2729391820301
0.1	0.5	green	4	B	98.7087368530668
0.033333333	0.5	green	4	B	98.381708081019
0.011111111	0.5	green	4	B	96.1493950552341
0.003703704	0.5	green	4	B	54.2192552414728
0.001234568	0.5	green	4	B	2.12876427829699
0.000411523	0.5	green	4	B	0.738583168625819
0.000137174	0.5	green	4	B	0.841208848270848
4.57247e-05	0.5	green	4	B	1.29139762549469
1.52416e-05	0.5	green	4	B	1.10485720241818
5.08053e-06	0.5	green	4	B	0.818992328426291
0	0.5	green	4	B	0.992374386294787
10	0.16	green	4	B	94.7786606129398
0.1	0.16	green	4	B	93.8131313131313
0.033333333	0.16	green	4	B	87.0430163524633
0.011111111	0.16	green	4	B	42.4610591900312
0.003703704	0.16	green	4	B	1.57840083073728
0.001234568	0.16	green	4	B	0.755458967194453
0.000411523	0.16	green	4	B	0.626043405676127
0.000137174	0.16	green	4	B	0.900155199172271
4.57247e-05	0.16	green	4	B	0.741503604531411
1.52416e-05	0.16	green	4	B	0.83073727933541
5.08053e-06	0.16	green	4	B	0.652308966659764
0	0.16	green	4	B	0.691434468524252
10	0.125	green	4	B	88.4117526196836
0.1	0.125	green	4	B	80.3006739243131
0.033333333	0.125	green	4	B	59.6906371645155
0.011111111	0.125	green	4	B	12.591978443362
0.003703704	0.125	green	4	B	1.02293862368258
0.001234568	0.125	green	4	B	0.661840744570838
0.000411523	0.125	green	4	B	0.683371298405467
0.000137174	0.125	green	4	B	0.680272108843537
4.57247e-05	0.125	green	4	B	0.73476146124392
1.52416e-05	0.125	green	4	B	0.652511651993786
5.08053e-06	0.125	green	4	B	0.556586270871985
0	0.125	green	4	B	0.692148760330578
10	0.09	green	4	B	47.7533312674311
0.1	0.09	green	4	B	28.7855135810178
0.033333333	0.09	green	4	B	14.2179606144963
0.011111111	0.09	green	4	B	1.19206659130614
0.003703704	0.09	green	4	B	0.641489912053802
0.001234568	0.09	green	4	B	0.702116675271038
0.000411523	0.09	green	4	B	0.6765899864682
0.000137174	0.09	green	4	B	0.483489352947228
4.57247e-05	0.09	green	4	B	0.619578686493185
1.52416e-05	0.09	green	4	B	0.693653587327881
5.08053e-06	0.09	green	4	B	0.65028901734104
0	0.09	green	4	B	0.691006600660066
10	0.0625	green	4	B	2.82805429864253
0.1	0.0625	green	4	B	1.03674810100595
0.033333333	0.0625	green	4	B	0.69200578392894
0.011111111	0.0625	green	4	B	0.606746194981489
0.003703704	0.0625	green	4	B	0.599235458208493
0.001234568	0.0625	green	4	B	0.632648828043974
0.000411523	0.0625	green	4	B	0.609756097560976
0.000137174	0.0625	green	4	B	0.817890050729889
4.57247e-05	0.0625	green	4	B	0.600476239776374
1.52416e-05	0.0625	green	4	B	0.642553632500777
5.08053e-06	0.0625	green	4	B	0.610323781938554
0	0.0625	green	4	B	0.713399503722084
10	0	green	4	B	0.924675324675325
0.1	0	green	4	B	0.910125142207053
0.033333333	0	green	4	B	0.838248990996585
0.011111111	0	green	4	B	0.942126514131898
0.003703704	0	green	4	B	0.747042954969911
0.001234568	0	green	4	B	0.928824879983302
0.000411523	0	green	4	B	0.706787236254028
0.000137174	0	green	4	B	0.932062966031483
4.57247e-05	0	green	4	B	0.806201550387597
1.52416e-05	0	green	4	B	0.712147796470224
5.08053e-06	0	green	4	B	0.483141447368421
0	0	green	4	B	0.702044187487095
10	10	green	6	B	99.5879303469361
0.1	10	green	6	B	99.5629370629371
0.033333333	10	green	6	B	99.5957962813258
0.011111111	10	green	6	B	99.3845733041576
0.003703704	10	green	6	B	94.877217718247
0.001234568	10	green	6	B	17.7857237451993
0.000411523	10	green	6	B	8.61224489795918
0.000137174	10	green	6	B	8.63887493721748
4.57247e-05	10	green	6	B	9.83560090702948
1.52416e-05	10	green	6	B	7.23430702299565
5.08053e-06	10	green	6	B	9.07377490576198
0	10	green	6	B	5.68671963677639
10	1	green	6	B	99.3011879804333
0.1	1	green	6	B	99.5389580451821
0.033333333	1	green	6	B	99.4396974366158
0.011111111	1	green	6	B	99.3939393939394
0.003703704	1	green	6	B	93.80028395646
0.001234568	1	green	6	B	15.6095842142354
0.000411523	1	green	6	B	7.90578358208955
0.000137174	1	green	6	B	8.28799629586758
4.57247e-05	1	green	6	B	8.51888916687516
1.52416e-05	1	green	6	B	7.43266674372905
5.08053e-06	1	green	6	B	8.368684920941
0	1	green	6	B	7.83147773279352
10	0.5	green	6	B	99.4719740048741
0.1	0.5	green	6	B	99.319879585238
0.033333333	0.5	green	6	B	99.4225587065315
0.011111111	0.5	green	6	B	98.7174698045075
0.003703704	0.5	green	6	B	55.1526032315978
0.001234568	0.5	green	6	B	8.81566147859922
0.000411523	0.5	green	6	B	4.12292213473316
0.000137174	0.5	green	6	B	10.5745505816003
4.57247e-05	0.5	green	6	B	10.0097775604987
1.52416e-05	0.5	green	6	B	6.70849971477467
5.08053e-06	0.5	green	6	B	7.38899167437558
0	0.5	green	6	B	7.93224299065421
10	0.16	green	6	B	99.2667277726856
0.1	0.16	green	6	B	98.7567040468064
0.033333333	0.16	green	6	B	95.5396663261832
0.011111111	0.16	green	6	B	65.1930261519303
0.003703704	0.16	green	6	B	15.1672664267626
0.001234568	0.16	green	6	B	7.95542314906764
0.000411523	0.16	green	6	B	9.93267851230548
0.000137174	0.16	green	6	B	13.0824991370383
4.57247e-05	0.16	green	6	B	12.5260960334029
1.52416e-05	0.16	green	6	B	6.96318687250351
5.08053e-06	0.16	green	6	B	8.63485016648169
0	0.16	green	6	B	5.47402249598286
10	0.125	green	6	B	97.4869405619088
0.1	0.125	green	6	B	93.4825928964951
0.033333333	0.125	green	6	B	76.1164133380464
0.011111111	0.125	green	6	B	32.0654733867169
0.003703704	0.125	green	6	B	11.995903213417
0.001234568	0.125	green	6	B	9.51480080124638
0.000411523	0.125	green	6	B	11.1239860950174
0.000137174	0.125	green	6	B	10.9631273893205
4.57247e-05	0.125	green	6	B	10.8609120891618
1.52416e-05	0.125	green	6	B	8.46153846153846
5.08053e-06	0.125	green	6	B	9.45527015057573
0	0.125	green	6	B	9.76446375485937
10	0.09	green	6	B	74.2714404662781
0.1	0.09	green	6	B	47.5690607734807
0.033333333	0.09	green	6	B	31.6794839990077
0.011111111	0.09	green	6	B	11.0875794194593
0.003703704	0.09	green	6	B	10.0291249841712
0.001234568	0.09	green	6	B	8.59621451104101
0.000411523	0.09	green	6	B	8.9194016521545
0.000137174	0.09	green	6	B	8.75734397516905
4.57247e-05	0.09	green	6	B	9.15069735797709
1.52416e-05	0.09	green	6	B	6.85602350636631
5.08053e-06	0.09	green	6	B	5.94027266825362
0	0.09	green	6	B	5.72015570934256
10	0.0625	green	6	B	15.2136752136752
0.1	0.0625	green	6	B	7.55775577557756
0.033333333	0.0625	green	6	B	6.56438356164384
0.011111111	0.0625	green	6	B	8.95835907574447
0.003703704	0.0625	green	6	B	9.25307860513293
0.001234568	0.0625	green	6	B	9.39764492753623
0.000411523	0.0625	green	6	B	9.1327274767194
0.000137174	0.0625	green	6	B	7.90708319029637
4.57247e-05	0.0625	green	6	B	5.87464511902162
1.52416e-05	0.0625	green	6	B	6.52571428571429
5.08053e-06	0.0625	green	6	B	7.47087813620072
0	0.0625	green	6	B	7.36631905924118
10	0	green	6	B	7.16028299585265
0.1	0	green	6	B	5.67719221036418
0.033333333	0	green	6	B	5.93505039193729
0.011111111	0	green	6	B	4.38796567828826
0.003703704	0	green	6	B	7.75784753363229
0.001234568	0	green	6	B	6.57923738152965
0.000411523	0	green	6	B	8.20364606491774
0.000137174	0	green	6	B	7.22878508724396
4.57247e-05	0	green	6	B	8.31295843520782
1.52416e-05	0	green	6	B	7.51367645416992
5.08053e-06	0	green	6	B	6.60192055870799
0	0	green	6	B	7.1997381913385
10	10	green	8	B	99.9668581528944
0.1	10	green	8	B	99.9889940567907
0.033333333	10	green	8	B	99.9780268072951
0.011111111	10	green	8	B	99.944885361552
0.003703704	10	green	8	B	99.2440013147803
0.001234568	10	green	8	B	50.866687677277
0.000411523	10	green	8	B	12.5380977404099
0.000137174	10	green	8	B	7.97481636935992
4.57247e-05	10	green	8	B	8.47386613595894
1.52416e-05	10	green	8	B	9.1607810552555
5.08053e-06	10	green	8	B	7.62570415188817
0	10	green	8	B	6.01760745727602
10	1	green	8	B	99.3300580616347
0.1	1	green	8	B	99.955879108758
0.033333333	1	green	8	B	99.9669930685444
0.011111111	1	green	8	B	99.9455219001961
0.003703704	1	green	8	B	99.1540320808614
0.001234568	1	green	8	B	45.9595430248402
0.000411523	1	green	8	B	13.5895032802249
0.000137174	1	green	8	B	10.1763485477178
4.57247e-05	1	green	8	B	9.79086463427323
1.52416e-05	1	green	8	B	8.81226053639847
5.08053e-06	1	green	8	B	7.90185069661052
0	1	green	8	B	8.15200416449766
10	0.5	green	8	B	99.6134732192159
0.1	0.5	green	8	B	99.9565783760313
0.033333333	0.5	green	8	B	99.9889976895148
0.011111111	0.5	green	8	B	99.9118165784833
0.003703704	0.5	green	8	B	85.3144586124919
0.001234568	0.5	green	8	B	19.2172292400083
0.000411523	0.5	green	8	B	8.99454564165895
0.000137174	0.5	green	8	B	10.8535954474909
4.57247e-05	0.5	green	8	B	11.5328314512756
1.52416e-05	0.5	green	8	B	9.91915422885572
5.08053e-06	0.5	green	8	B	9.85191279308926
0	0.5	green	8	B	9.25215226636241
10	0.16	green	8	B	99.38884644767
0.1	0.16	green	8	B	99.7068403908795
0.033333333	0.16	green	8	B	98.3087597571553
0.011111111	0.16	green	8	B	73.16474605207
0.003703704	0.16	green	8	B	12.8368498015459
0.001234568	0.16	green	8	B	7.51755472945064
0.000411523	0.16	green	8	B	9.11256083669877
0.000137174	0.16	green	8	B	9.09375
4.57247e-05	0.16	green	8	B	9.0833420039538
1.52416e-05	0.16	green	8	B	5.78046530695911
5.08053e-06	0.16	green	8	B	5.9375322131739
0	0.16	green	8	B	4.21624948707427
10	0.125	green	8	B	98.5243915868296
0.1	0.125	green	8	B	96.8572675687473
0.033333333	0.125	green	8	B	86.3889799934405
0.011111111	0.125	green	8	B	34.1942257217848
0.003703704	0.125	green	8	B	11.4098837209302
0.001234568	0.125	green	8	B	8.99120538023797
0.000411523	0.125	green	8	B	9.13147244993255
0.000137174	0.125	green	8	B	10.6209491950659
4.57247e-05	0.125	green	8	B	9.56992606477142
1.52416e-05	0.125	green	8	B	8.22003113648158
5.08053e-06	0.125	green	8	B	6.87983496647757
0	0.125	green	8	B	7.64133360944295
10	0.09	green	8	B	86.1392611964694
0.1	0.09	green	8	B	61.3744325979098
0.033333333	0.09	green	8	B	33.749475451112
0.011111111	0.09	green	8	B	9.94578815679733
0.003703704	0.09	green	8	B	8.84133611691023
0.001234568	0.09	green	8	B	9.3870329899053
0.000411523	0.09	green	8	B	8.16177999584113
0.000137174	0.09	green	8	B	8.18604651162791
4.57247e-05	0.09	green	8	B	7.53737541528239
1.52416e-05	0.09	green	8	B	17.2389951601752
5.08053e-06	0.09	green	8	B	5.52185089974293
0	0.09	green	8	B	4.95161622400659
10	0.0625	green	8	B	15.6719532554257
0.1	0.0625	green	8	B	5.07179010432807
0.033333333	0.0625	green	8	B	3.47386867333265
0.011111111	0.0625	green	8	B	6.21163250442202
0.003703704	0.0625	green	8	B	8.98899730122483
0.001234568	0.0625	green	8	B	9.64081207704321
0.000411523	0.0625	green	8	B	7.86878438700301
0.000137174	0.0625	green	8	B	7.57733028856135
4.57247e-05	0.0625	green	8	B	5.87812884694296
1.52416e-05	0.0625	green	8	B	5.59210526315789
5.08053e-06	0.0625	green	8	B	7.26989079563183
0	0.0625	green	8	B	100
10	0	green	8	B	2.80963302752294
0.1	0	green	8	B	1.9723865877712
0.033333333	0	green	8	B	3.34244910361592
0.011111111	0	green	8	B	0.837429455670854
0.003703704	0	green	8	B	1.36504653567735
0.001234568	0	green	8	B	1.59243592933566
0.000411523	0	green	8	B	2.3869699522606
0.000137174	0	green	8	B	1.3289811144789
4.57247e-05	0	green	8	B	1.38440239963083
1.52416e-05	0	green	8	B	1.29198966408269
5.08053e-06	0	green	8	B	0.980839416058394
0	0	green	8	B	1.79748352306771
10	10	green	10	C	100
0.1	10	green	10	C	99.9378881987578
0.033333333	10	green	10	C	99.8868429173953
0.011111111	10	green	10	C	99.9281903980304
0.003703704	10	green	10	C	98.5103760016437
0.001234568	10	green	10	C	17.0475413180983
0.000411523	10	green	10	C	0.405802982651922
0.000137174	10	green	10	C	0.364926507856057
4.57247e-05	10	green	10	C	0.344862562125976
1.52416e-05	10	green	10	C	0.32546786004882
5.08053e-06	10	green	10	C	0.314752766778353
0	10	green	10	C	0.26460411154081
10	1	green	10	C	99.2800500834724
0.1	1	green	10	C	99.9588688946015
0.033333333	1	green	10	C	99.856100318635
0.011111111	1	green	10	C	99.9386503067485
0.003703704	1	green	10	C	97.6734524304113
0.001234568	1	green	10	C	13.0479207111474
0.000411523	1	green	10	C	0.518029456576943
0.000137174	1	green	10	C	0.438551759306476
4.57247e-05	1	green	10	C	0.427960057061341
1.52416e-05	1	green	10	C	0.285132382892057
5.08053e-06	1	green	10	C	0.25533653355122
0	1	green	10	C	0.314656922452294
10	0.5	green	10	C	99.4832858799958
0.1	0.5	green	10	C	99.9171413775246
0.033333333	0.5	green	10	C	99.8868778280543
0.011111111	0.5	green	10	C	99.8028432084674
0.003703704	0.5	green	10	C	68.8152050408016
0.001234568	0.5	green	10	C	0.736874424316856
0.000411523	0.5	green	10	C	0.317948717948718
0.000137174	0.5	green	10	C	0.315393224132669
4.57247e-05	0.5	green	10	C	0.275313551544815
1.52416e-05	0.5	green	10	C	0.275566442131047
5.08053e-06	0.5	green	10	C	0.256568144499179
0	0.5	green	10	C	0.264469535143932
10	0.16	green	10	C	99.2562329771632
0.1	0.16	green	10	C	99.377722464219
0.033333333	0.16	green	10	C	97.0478558110628
0.011111111	0.16	green	10	C	47.9967293540474
0.003703704	0.16	green	10	C	0.704225352112676
0.001234568	0.16	green	10	C	0.441523770407639
0.000411523	0.16	green	10	C	0.2870028700287
0.000137174	0.16	green	10	C	0.274921087465635
4.57247e-05	0.16	green	10	C	0.347080440996325
1.52416e-05	0.16	green	10	C	0.274418131923976
5.08053e-06	0.16	green	10	C	0.173824130879346
0	0.16	green	10	C	0.336185819070905
10	0.125	green	10	C	97.9725514660012
0.1	0.125	green	10	C	94.3689928959465
0.033333333	0.125	green	10	C	75.8258564437194
0.011111111	0.125	green	10	C	7.39041794087666
0.003703704	0.125	green	10	C	0.417260329737431
0.001234568	0.125	green	10	C	0.285830951408738
0.000411523	0.125	green	10	C	0.347328634181224
0.000137174	0.125	green	10	C	0.325732899022801
4.57247e-05	0.125	green	10	C	0.21505376344086
1.52416e-05	0.125	green	10	C	0.234717828349832
5.08053e-06	0.125	green	10	C	0.284784377542718
0	0.125	green	10	C	0.213436324829759
10	0.09	green	10	C	69.8819907644946
0.1	0.09	green	10	C	41.3672397817358
0.033333333	0.09	green	10	C	11.2289648138705
0.011111111	0.09	green	10	C	0.365965233302836
0.003703704	0.09	green	10	C	0.254608412261941
0.001234568	0.09	green	10	C	0.245499181669394
0.000411523	0.09	green	10	C	0.22517911975435
0.000137174	0.09	green	10	C	0.370065789473684
4.57247e-05	0.09	green	10	C	0.277349768875193
1.52416e-05	0.09	green	10	C	0.236698569517341
5.08053e-06	0.09	green	10	C	0.370065789473684
0	0.09	green	10	C	0.265495762279179
10	0.0625	green	10	C	2.89100010215548
0.1	0.0625	green	10	C	0.897043832823649
0.033333333	0.0625	green	10	C	0.325865580448065
0.011111111	0.0625	green	10	C	0.295285612463089
0.003703704	0.0625	green	10	C	0.18348623853211
0.001234568	0.0625	green	10	C	0.305685755043815
0.000411523	0.0625	green	10	C	0.204310961283073
0.000137174	0.0625	green	10	C	0.194154915184958
4.57247e-05	0.0625	green	10	C	0.235294117647059
1.52416e-05	0.0625	green	10	C	0.265794316090779
5.08053e-06	0.0625	green	10	C	0.304940028461069
0	0.0625	green	10	C	0.16273393002441
10	0	green	10	C	0.542699160352242
0.1	0	green	10	C	0.559910414333707
0.033333333	0	green	10	C	0.336083104185762
0.011111111	0	green	10	C	0.223645420351733
0.003703704	0	green	10	C	0.11227926916403
0.001234568	0	green	10	C	0.182463253928028
0.000411523	0	green	10	C	0.204645451754835
0.000137174	0	green	10	C	0.21389284986759
4.57247e-05	0	green	10	C	0.2867677181483
1.52416e-05	0	green	10	C	0.234574196838348
5.08053e-06	0	green	10	C	0.163398692810458
0	0	green	10	C	0.18431292238378
10	10	green	2	C	65.0602409638554
0.1	10	green	2	C	5.66395949794325
0.033333333	10	green	2	C	4.97162076939247
0.011111111	10	green	2	C	4.59940652818991
0.003703704	10	green	2	C	3.43302443133951
0.001234568	10	green	2	C	2.43283266342289
0.000411523	10	green	2	C	2.72514370875027
0.000137174	10	green	2	C	2.36361717843199
4.57247e-05	10	green	2	C	2.22339304531085
1.52416e-05	10	green	2	C	2.17299130803477
5.08053e-06	10	green	2	C	1.93004905097036
0	10	green	2	C	1.91109703304825
10	1	green	2	C	6.78481543624161
0.1	1	green	2	C	4.942806170637
0.033333333	1	green	2	C	4.67466835123184
0.011111111	1	green	2	C	4.46456775823944
0.003703704	1	green	2	C	4.24203956415953
0.001234568	1	green	2	C	2.48572033001904
0.000411523	1	green	2	C	2.10048553937091
0.000137174	1	green	2	C	2.38296970980724
4.57247e-05	1	green	2	C	2.46336801868762
1.52416e-05	1	green	2	C	2.58078276634318
5.08053e-06	1	green	2	C	1.95498256366903
0	1	green	2	C	2.04470812586079
10	0.5	green	2	C	5.58635840569097
0.1	0.5	green	2	C	4.32079249657498
0.033333333	0.5	green	2	C	3.59017425992022
0.011111111	0.5	green	2	C	4.26291474170517
0.003703704	0.5	green	2	C	2.31696995344901
0.001234568	0.5	green	2	C	2.23510806536637
0.000411523	0.5	green	2	C	2.22269488461129
0.000137174	0.5	green	2	C	3.24825986078886
4.57247e-05	0.5	green	2	C	1.70352343667337
1.52416e-05	0.5	green	2	C	1.89194870716838
5.08053e-06	0.5	green	2	C	1.77664974619289
0	0.5	green	2	C	1.67509481668774
10	0.16	green	2	C	3.31328479476628
0.1	0.16	green	2	C	2.44390603602655
0.033333333	0.16	green	2	C	3.80348652931854
0.011111111	0.16	green	2	C	2.23228387911972
0.003703704	0.16	green	2	C	1.84891706286318
0.001234568	0.16	green	2	C	1.88459502382213
0.000411523	0.16	green	2	C	1.83563667053487
0.000137174	0.16	green	2	C	1.67474194227933
4.57247e-05	0.16	green	2	C	1.68503603221704
1.52416e-05	0.16	green	2	C	1.56002951407189
5.08053e-06	0.16	green	2	C	2.0291693088142
0	0.16	green	2	C	1.81033575413114
10	0.125	green	2	C	4.59287942346994
0.1	0.125	green	2	C	1.94082087177856
0.033333333	0.125	green	2	C	1.90779014308426
0.011111111	0.125	green	2	C	1.69295478443743
0.003703704	0.125	green	2	C	1.63865102019241
0.001234568	0.125	green	2	C	1.56481285684077
0.000411523	0.125	green	2	C	1.65541965415437
0.000137174	0.125	green	2	C	1.59568847088661
4.57247e-05	0.125	green	2	C	1.71737517226757
1.52416e-05	0.125	green	2	C	1.59529806884971
5.08053e-06	0.125	green	2	C	1.78928533838543
0	0.125	green	2	C	1.50605581885203
10	0.09	green	2	C	2.27538543328017
0.1	0.09	green	2	C	1.85263157894737
0.033333333	0.09	green	2	C	1.62790697674419
0.011111111	0.09	green	2	C	1.55046935977218
0.003703704	0.09	green	2	C	1.53276955602537
0.001234568	0.09	green	2	C	1.81300727311057
0.000411523	0.09	green	2	C	1.66754617414248
0.000137174	0.09	green	2	C	1.58830335542232
4.57247e-05	0.09	green	2	C	1.83505589538072
1.52416e-05	0.09	green	2	C	1.61154413313672
5.08053e-06	0.09	green	2	C	1.44028595458368
0	0.09	green	2	C	1.79001360829059
10	0.0625	green	2	C	1.55543878087231
0.1	0.0625	green	2	C	1.54105974245303
0.033333333	0.0625	green	2	C	2.00777882897088
0.011111111	0.0625	green	2	C	1.78213645470843
0.003703704	0.0625	green	2	C	1.88699135568206
0.001234568	0.0625	green	2	C	1.707163803938
0.000411523	0.0625	green	2	C	1.66561910747957
0.000137174	0.0625	green	2	C	1.8212267113251
4.57247e-05	0.0625	green	2	C	1.71741649984196
1.52416e-05	0.0625	green	2	C	1.81246726034573
5.08053e-06	0.0625	green	2	C	1.90706985565272
0	0.0625	green	2	C	1.59379259725281
10	0	green	2	C	1.7870282770945
0.1	0	green	2	C	2.01902748414376
0.033333333	0	green	2	C	1.96078431372549
0.011111111	0	green	2	C	1.63640202702703
0.003703704	0	green	2	C	1.95892575039494
0.001234568	0	green	2	C	2.17622080679405
0.000411523	0	green	2	C	1.95642978003384
0.000137174	0	green	2	C	2.0254506892895
4.57247e-05	0	green	2	C	1.77196498259677
1.52416e-05	0	green	2	C	1.62258982193657
5.08053e-06	0	green	2	C	1.81971179131166
0	0	green	2	C	1.43036124451869
10	10	green	3	C	67.903852951573
0.1	10	green	3	C	63.5952637244349
0.033333333	10	green	3	C	62.1568840186612
0.011111111	10	green	3	C	57.5441676725557
0.003703704	10	green	3	C	44.6090623986158
0.001234568	10	green	3	C	8.44653812445224
0.000411523	10	green	3	C	2.98865619546248
0.000137174	10	green	3	C	2.43743199129489
4.57247e-05	10	green	3	C	2.20874837592031
1.52416e-05	10	green	3	C	2.09246275197195
5.08053e-06	10	green	3	C	2.71626486309589
0	10	green	3	C	1.85805336502107
10	1	green	3	C	63.4638399726449
0.1	1	green	3	C	65.3733289859798
0.033333333	1	green	3	C	63.1922532912632
0.011111111	1	green	3	C	56.8249095493915
0.003703704	1	green	3	C	43.2853848687823
0.001234568	1	green	3	C	7.8147294479201
0.000411523	1	green	3	C	2.89319121165978
0.000137174	1	green	3	C	1.83299389002037
4.57247e-05	1	green	3	C	2.49593054801953
1.52416e-05	1	green	3	C	2.59782608695652
5.08053e-06	1	green	3	C	2.0892274211099
0	1	green	3	C	2.51322751322751
10	0.5	green	3	C	61.9216381177397
0.1	0.5	green	3	C	61.2917303076587
0.033333333	0.5	green	3	C	56.4113882145222
0.011111111	0.5	green	3	C	50.8622620380739
0.003703704	0.5	green	3	C	22.0122290161201
0.001234568	0.5	green	3	C	3.75177227614789
0.000411523	0.5	green	3	C	2.75946821584181
0.000137174	0.5	green	3	C	2.44405822289811
4.57247e-05	0.5	green	3	C	2.5607497003378
1.52416e-05	0.5	green	3	C	2.71804388167231
5.08053e-06	0.5	green	3	C	2.19958825441543
0	0.5	green	3	C	3.03791412510465
10	0.16	green	3	C	41.8098691470913
0.1	0.16	green	3	C	37.9569085646907
0.033333333	0.16	green	3	C	30.8009550683742
0.011111111	0.16	green	3	C	9.33898673624701
0.003703704	0.16	green	3	C	3.28679784544355
0.001234568	0.16	green	3	C	2.808181315644
0.000411523	0.16	green	3	C	2.51814383109743
0.000137174	0.16	green	3	C	1.96120923176942
4.57247e-05	0.16	green	3	C	2.54875886524823
1.52416e-05	0.16	green	3	C	2.21906427634456
5.08053e-06	0.16	green	3	C	2.68574573472757
0	0.16	green	3	C	1.91765980498375
10	0.125	green	3	C	27.581459385039
0.1	0.125	green	3	C	20.6768152447706
0.033333333	0.125	green	3	C	13.5644967833388
0.011111111	0.125	green	3	C	3.80434782608696
0.003703704	0.125	green	3	C	2.5837214459969
0.001234568	0.125	green	3	C	2.42523110386079
0.000411523	0.125	green	3	C	2.14123499513356
0.000137174	0.125	green	3	C	2.54693160610385
4.57247e-05	0.125	green	3	C	2.46278458844133
1.52416e-05	0.125	green	3	C	1.91200434546442
5.08053e-06	0.125	green	3	C	2.23036310742377
0	0.125	green	3	C	2.23060703584508
10	0.09	green	3	C	7.29335494327391
0.1	0.09	green	3	C	3.90370852309694
0.033333333	0.09	green	3	C	2.80662983425414
0.011111111	0.09	green	3	C	2.17681030653043
0.003703704	0.09	green	3	C	2.47637666992506
0.001234568	0.09	green	3	C	2.17179902755267
0.000411523	0.09	green	3	C	2.31455968257467
0.000137174	0.09	green	3	C	1.9382867327615
4.57247e-05	0.09	green	3	C	1.91139100651862
1.52416e-05	0.09	green	3	C	1.97770979020979
5.08053e-06	0.09	green	3	C	1.79977502812149
0	0.09	green	3	C	1.77304964539007
10	0.0625	green	3	C	3.3845189595738
0.1	0.0625	green	3	C	2.06219673577415
0.033333333	0.0625	green	3	C	1.73429319371728
0.011111111	0.0625	green	3	C	2.10492227979275
0.003703704	0.0625	green	3	C	2.23457597558317
0.001234568	0.0625	green	3	C	2.12029424491562
0.000411523	0.0625	green	3	C	2.22678629337369
0.000137174	0.0625	green	3	C	2.30769230769231
4.57247e-05	0.0625	green	3	C	2.28420821436416
1.52416e-05	0.0625	green	3	C	2.19708505547096
5.08053e-06	0.0625	green	3	C	1.64640051651781
0	0.0625	green	3	C	2.45956873315364
10	0	green	3	C	5.22765598650927
0.1	0	green	3	C	1.79440060533996
0.033333333	0	green	3	C	2.19622558216532
0.011111111	0	green	3	C	2.03018130496146
0.003703704	0	green	3	C	2.19154065307911
0.001234568	0	green	3	C	2.45719368467867
0.000411523	0	green	3	C	2.30743874299528
0.000137174	0	green	3	C	2.26975120034919
4.57247e-05	0	green	3	C	2.41572416822225
1.52416e-05	0	green	3	C	1.94967868423919
5.08053e-06	0	green	3	C	2.07158351409978
0	0	green	3	C	3.47240217672972
10	10	green	4	C	95.8341904957827
0.1	10	green	4	C	95.6329634196465
0.033333333	10	green	4	C	95.0155118924509
0.011111111	10	green	4	C	92.4963775615815
0.003703704	10	green	4	C	81.7797505812725
0.001234568	10	green	4	C	11.4359504132231
0.000411523	10	green	4	C	1.39786364235791
0.000137174	10	green	4	C	1.17621899059025
4.57247e-05	10	green	4	C	1.21533923303835
1.52416e-05	10	green	4	C	1.14906832298137
5.08053e-06	10	green	4	C	0.952479552748732
0	10	green	4	C	1.29937093946581
10	1	green	4	C	95.8933717579251
0.1	1	green	4	C	95.7572003716321
0.033333333	1	green	4	C	93.0784581451528
0.011111111	1	green	4	C	92.4857291126103
0.003703704	1	green	4	C	80.5154317780318
0.001234568	1	green	4	C	11.4270778881338
0.000411523	1	green	4	C	1.61156535134495
0.000137174	1	green	4	C	0.898203592814371
4.57247e-05	1	green	4	C	0.937467806737406
1.52416e-05	1	green	4	C	0.973487986743993
5.08053e-06	1	green	4	C	0.816537467700258
0	1	green	4	C	0.835654596100279
10	0.5	green	4	C	93.5754189944134
0.1	0.5	green	4	C	92.3167218013019
0.033333333	0.5	green	4	C	91.9216261525566
0.011111111	0.5	green	4	C	89.2661215195114
0.003703704	0.5	green	4	C	39.8800289585273
0.001234568	0.5	green	4	C	1.9961218204631
0.000411523	0.5	green	4	C	0.817128671907323
0.000137174	0.5	green	4	C	1.02658864592958
4.57247e-05	0.5	green	4	C	0.936695831188883
1.52416e-05	0.5	green	4	C	0.819927348209652
5.08053e-06	0.5	green	4	C	0.874845615479621
0	0.5	green	4	C	0.7861797869039
10	0.16	green	4	C	82.2053854817242
0.1	0.16	green	4	C	75.9719899665552
0.033333333	0.16	green	4	C	67.0578460899366
0.011111111	0.16	green	4	C	17.7848556457413
0.003703704	0.16	green	4	C	1.44687887556842
0.001234568	0.16	green	4	C	0.929503916449086
0.000411523	0.16	green	4	C	0.787483162366594
0.000137174	0.16	green	4	C	0.556242274412855
4.57247e-05	0.16	green	4	C	0.86687306501548
1.52416e-05	0.16	green	4	C	0.442614513638703
5.08053e-06	0.16	green	4	C	0.634689418374779
0	0.16	green	4	C	0.708702449192288
10	0.125	green	4	C	60.3517432891083
0.1	0.125	green	4	C	50.2057189878626
0.033333333	0.125	green	4	C	31.1154398195612
0.011111111	0.125	green	4	C	3.50678733031674
0.003703704	0.125	green	4	C	0.649752475247525
0.001234568	0.125	green	4	C	0.660611065235343
0.000411523	0.125	green	4	C	0.762336458226022
0.000137174	0.125	green	4	C	0.493522516964837
4.57247e-05	0.125	green	4	C	0.5968306235851
1.52416e-05	0.125	green	4	C	0.733016725170349
5.08053e-06	0.125	green	4	C	0.653459184731874
0	0.125	green	4	C	0.555669890924058
10	0.09	green	4	C	11.5883807169345
0.1	0.09	green	4	C	7.91441628583299
0.033333333	0.09	green	4	C	2.78520041109969
0.011111111	0.09	green	4	C	0.769862451242045
0.003703704	0.09	green	4	C	0.668174342105263
0.001234568	0.09	green	4	C	0.569063631660631
0.000411523	0.09	green	4	C	0.361869313482217
0.000137174	0.09	green	4	C	0.671418241917157
4.57247e-05	0.09	green	4	C	0.557103064066852
1.52416e-05	0.09	green	4	C	0.768671444894567
5.08053e-06	0.09	green	4	C	0.46656298600311
0	0.09	green	4	C	0.741127348643006
10	0.0625	green	4	C	0.87782711969431
0.1	0.0625	green	4	C	0.893692195780942
0.033333333	0.0625	green	4	C	0.537467700258398
0.011111111	0.0625	green	4	C	0.648414985590778
0.003703704	0.0625	green	4	C	0.53475935828877
0.001234568	0.0625	green	4	C	0.647348951911221
0.000411523	0.0625	green	4	C	0.515357658214801
0.000137174	0.0625	green	4	C	0.545211398004321
4.57247e-05	0.0625	green	4	C	0.622342080697023
1.52416e-05	0.0625	green	4	C	0.552716654499948
5.08053e-06	0.0625	green	4	C	0.609945208311796
0	0.0625	green	4	C	0.468164794007491
10	0	green	4	C	0.553351430361244
0.1	0	green	4	C	0.644959950067617
0.033333333	0	green	4	C	0.873634945397816
0.011111111	0	green	4	C	0.663969291420272
0.003703704	0	green	4	C	0.666180909753305
0.001234568	0	green	4	C	0.61139896373057
0.000411523	0	green	4	C	0.663556246759979
0.000137174	0	green	4	C	0.601909506019095
4.57247e-05	0	green	4	C	0.640297428482908
1.52416e-05	0	green	4	C	0.609630088861335
5.08053e-06	0	green	4	C	0.567771239805925
0	0	green	4	C	0.495816547877285
10	10	green	6	C	99.7811447811448
0.1	10	green	6	C	99.826221278239
0.033333333	10	green	6	C	99.7395833333333
0.011111111	10	green	6	C	99.5963835970294
0.003703704	10	green	6	C	95.6197854588796
0.001234568	10	green	6	C	38.086717136958
0.000411523	10	green	6	C	13.3333333333333
0.000137174	10	green	6	C	12.9309069388963
4.57247e-05	10	green	6	C	13.3770014556041
1.52416e-05	10	green	6	C	11.6462869072472
5.08053e-06	10	green	6	C	11.7965819091288
0	10	green	6	C	12.3266160690919
10	1	green	6	C	99.5851259987707
0.1	1	green	6	C	99.853747714808
0.033333333	1	green	6	C	99.7979483991296
0.011111111	1	green	6	C	99.6291390728477
0.003703704	1	green	6	C	94.1918849233274
0.001234568	1	green	6	C	34.2073578595318
0.000411523	1	green	6	C	13.1781055711325
0.000137174	1	green	6	C	11.6666666666667
4.57247e-05	1	green	6	C	10.664641981077
1.52416e-05	1	green	6	C	13.2436171550748
5.08053e-06	1	green	6	C	11.2710765239948
0	1	green	6	C	12.4666666666667
10	0.5	green	6	C	99.5218361491871
0.1	0.5	green	6	C	98.1375358166189
0.033333333	0.5	green	6	C	99.5341424543337
0.011111111	0.5	green	6	C	98.722509702458
0.003703704	0.5	green	6	C	66.4506343077772
0.001234568	0.5	green	6	C	15.1019411549261
0.000411523	0.5	green	6	C	10.7094441934026
0.000137174	0.5	green	6	C	11.7182268648721
4.57247e-05	0.5	green	6	C	12.727010665898
1.52416e-05	0.5	green	6	C	12.1309592188397
5.08053e-06	0.5	green	6	C	10.9597523219814
0	0.5	green	6	C	11.7873981997428
10	0.16	green	6	C	97.1209213051823
0.1	0.16	green	6	C	95.4029922779923
0.033333333	0.16	green	6	C	88.6246531906461
0.011111111	0.16	green	6	C	44.5373467112598
0.003703704	0.16	green	6	C	14.2968142968143
0.001234568	0.16	green	6	C	11.3113807047949
0.000411523	0.16	green	6	C	8.96090416330297
0.000137174	0.16	green	6	C	11.8897453865919
4.57247e-05	0.16	green	6	C	10.2468312208139
1.52416e-05	0.16	green	6	C	11.6155182397221
5.08053e-06	0.16	green	6	C	9.98984083982391
0	0.16	green	6	C	9.37998632322772
10	0.125	green	6	C	88.6689132266217
0.1	0.125	green	6	C	80.5509288917361
0.033333333	0.125	green	6	C	60.1315485806601
0.011111111	0.125	green	6	C	18.698528419063
0.003703704	0.125	green	6	C	12.7685447912444
0.001234568	0.125	green	6	C	10.7180385288967
0.000411523	0.125	green	6	C	9.63771481653507
0.000137174	0.125	green	6	C	11.8301451634785
4.57247e-05	0.125	green	6	C	10.837844198635
1.52416e-05	0.125	green	6	C	8.79918358090486
5.08053e-06	0.125	green	6	C	11.2038442083966
0	0.125	green	6	C	9.54946131243879
10	0.09	green	6	C	35.1312819294285
0.1	0.09	green	6	C	26.8471720818291
0.033333333	0.09	green	6	C	17.1793943780914
0.011111111	0.09	green	6	C	9.720489143998
0.003703704	0.09	green	6	C	10.4855371900826
0.001234568	0.09	green	6	C	10.3006535947712
0.000411523	0.09	green	6	C	9.64953271028037
0.000137174	0.09	green	6	C	7.0631970260223
4.57247e-05	0.09	green	6	C	9.37025353429139
1.52416e-05	0.09	green	6	C	9.67482477306676
5.08053e-06	0.09	green	6	C	8.69368349558524
0	0.09	green	6	C	6.81870272748109
10	0.0625	green	6	C	10.3405952746241
0.1	0.0625	green	6	C	10.2106969205835
0.033333333	0.0625	green	6	C	9.33263130182967
0.011111111	0.0625	green	6	C	9.35025935025935
0.003703704	0.0625	green	6	C	8.33527628817906
0.001234568	0.0625	green	6	C	7.86606129398411
0.000411523	0.0625	green	6	C	8.41648080760653
0.000137174	0.0625	green	6	C	8.00045009564532
4.57247e-05	0.0625	green	6	C	9.78222895073949
1.52416e-05	0.0625	green	6	C	10.1782363977486
5.08053e-06	0.0625	green	6	C	6.39632575333259
0	0.0625	green	6	C	6.91422713293086
10	0	green	6	C	8.47647498132935
0.1	0	green	6	C	7.63593380614657
0.033333333	0	green	6	C	8.38709677419355
0.011111111	0	green	6	C	7.29119123687814
0.003703704	0	green	6	C	7.70279481935924
0.001234568	0	green	6	C	8.09470124013529
0.000411523	0	green	6	C	7.95237560372908
0.000137174	0	green	6	C	8.67065317387305
4.57247e-05	0	green	6	C	10.438837737654
1.52416e-05	0	green	6	C	7.79759901267811
5.08053e-06	0	green	6	C	7.97223155301758
0	0	green	6	C	7.87117903930131
10	10	green	8	C	99.9215949820789
0.1	10	green	8	C	99.9322263639444
0.033333333	10	green	8	C	99.9553421904656
0.011111111	10	green	8	C	99.9118262978067
0.003703704	10	green	8	C	98.9418566597578
0.001234568	10	green	8	C	52.9836683417085
0.000411523	10	green	8	C	12.3429648241206
0.000137174	10	green	8	C	9.57890348134251
4.57247e-05	10	green	8	C	9.9290780141844
1.52416e-05	10	green	8	C	8.34731543624161
5.08053e-06	10	green	8	C	7.55328040117008
0	10	green	8	C	7.5214381650997
10	1	green	8	C	99.6761585706309
0.1	1	green	8	C	99.8995647807164
0.033333333	1	green	8	C	99.9449157210532
0.011111111	1	green	8	C	99.9227969559943
0.003703704	1	green	8	C	98.8972595261491
0.001234568	1	green	8	C	49.4910273900724
0.000411523	1	green	8	C	12.180889861415
0.000137174	1	green	8	C	7.27667943277093
4.57247e-05	1	green	8	C	8.31779573233893
1.52416e-05	1	green	8	C	8.60237450531139
5.08053e-06	1	green	8	C	7.88653366583541
0	1	green	8	C	7.2546377862991
10	0.5	green	8	C	99.5945032665015
0.1	0.5	green	8	C	99.9115826702034
0.033333333	0.5	green	8	C	99.9343544857768
0.011111111	0.5	green	8	C	99.6677004873726
0.003703704	0.5	green	8	C	83.4266035299182
0.001234568	0.5	green	8	C	17.5646216132046
0.000411523	0.5	green	8	C	9.35624094390395
0.000137174	0.5	green	8	C	10.2212527267061
4.57247e-05	0.5	green	8	C	10.1136482118653
1.52416e-05	0.5	green	8	C	8.84845978912549
5.08053e-06	0.5	green	8	C	9.00659521846661
0	0.5	green	8	C	8.75662200062325
10	0.16	green	8	C	99.2012425116485
0.1	0.16	green	8	C	98.6286460600784
0.033333333	0.16	green	8	C	95.6938842254442
0.011111111	0.16	green	8	C	61.8237857370603
0.003703704	0.16	green	8	C	13.0141254673868
0.001234568	0.16	green	8	C	8.38915799237349
0.000411523	0.16	green	8	C	7.67485042294203
0.000137174	0.16	green	8	C	8.76176683562636
4.57247e-05	0.16	green	8	C	8.77973112719752
1.52416e-05	0.16	green	8	C	8.83966463099058
5.08053e-06	0.16	green	8	C	8.21211183328175
0	0.16	green	8	C	6.93521594684385
10	0.125	green	8	C	95.7570441837518
0.1	0.125	green	8	C	91.360433604336
0.033333333	0.125	green	8	C	75.1481840715594
0.011111111	0.125	green	8	C	25.8356763511403
0.003703704	0.125	green	8	C	10.8406158967957
0.001234568	0.125	green	8	C	9.17734601074824
0.000411523	0.125	green	8	C	9.61518514676901
0.000137174	0.125	green	8	C	9.93018651661978
4.57247e-05	0.125	green	8	C	10.3187745808321
1.52416e-05	0.125	green	8	C	8.94090955965762
5.08053e-06	0.125	green	8	C	9.25849212924606
0	0.125	green	8	C	8.52431815824951
10	0.09	green	8	C	62.8101802757158
0.1	0.09	green	8	C	41.0229645093946
0.033333333	0.09	green	8	C	19.9937584520961
0.011111111	0.09	green	8	C	9.59826050942224
0.003703704	0.09	green	8	C	8.93209940729957
0.001234568	0.09	green	8	C	8.51327616489307
0.000411523	0.09	green	8	C	7.37999794429027
0.000137174	0.09	green	8	C	8.86349598517603
4.57247e-05	0.09	green	8	C	8.49153941394965
1.52416e-05	0.09	green	8	C	8.09587490998868
5.08053e-06	0.09	green	8	C	7.4881711581979
0	0.09	green	8	C	7.2858617131063
10	0.0625	green	8	C	5.89716684155299
0.1	0.0625	green	8	C	3.70525873832266
0.033333333	0.0625	green	8	C	3.92054364871929
0.011111111	0.0625	green	8	C	6.13662278428527
0.003703704	0.0625	green	8	C	7.9785035138487
0.001234568	0.0625	green	8	C	7.67724649629019
0.000411523	0.0625	green	8	C	8.30492717694453
0.000137174	0.0625	green	8	C	8.35137643055985
4.57247e-05	0.0625	green	8	C	8.50202429149797
1.52416e-05	0.0625	green	8	C	9.54056291390728
5.08053e-06	0.0625	green	8	C	7.2680145152929
0	0.0625	green	8	C	7.09644146467251
10	0	green	8	C	3.43491465074877
0.1	0	green	8	C	2.33458961474037
0.033333333	0	green	8	C	3.19900290818446
0.011111111	0	green	8	C	4.3586035942987
0.003703704	0	green	8	C	7.70027982174319
0.001234568	0	green	8	C	7.98146240988672
0.000411523	0	green	8	C	8.81348919002793
0.000137174	0	green	8	C	9.05332782141381
4.57247e-05	0	green	8	C	8.93151815181518
1.52416e-05	0	green	8	C	8.44896700585877
5.08053e-06	0	green	8	C	7.95794248015669
0	0	green	8	C	6.03439398620121
10	10	red	10	A	99.9779614325069
0.1	10	red	10	A	99.9871729091842
0.033333333	10	red	10	A	99.8477698279799
0.011111111	10	red	10	A	99.9228295819936
0.003703704	10	red	10	A	99.7882147751339
0.001234568	10	red	10	A	92.5163605657589
0.000411523	10	red	10	A	3.46097201767305
0.000137174	10	red	10	A	0.659840728100114
4.57247e-05	10	red	10	A	0.972317547471974
1.52416e-05	10	red	10	A	0.717841843232604
5.08053e-06	10	red	10	A	0.5701652315569
0	10	red	10	A	0.647820965842167
10	1	red	10	A	99.5016803801136
0.1	1	red	10	A	99.9246095853527
0.033333333	1	red	10	A	99.9386879215205
0.011111111	1	red	10	A	99.8737663529952
0.003703704	1	red	10	A	99.8392282958199
0.001234568	1	red	10	A	88.9613806166474
0.000411523	1	red	10	A	2.41444467772412
0.000137174	1	red	10	A	0.830434294691954
4.57247e-05	1	red	10	A	0.622297226031009
1.52416e-05	1	red	10	A	0.80188679245283
5.08053e-06	1	red	10	A	0.56811852511975
0	1	red	10	A	0.519539191325954
10	0.5	red	10	A	99.4802997341068
0.1	0.5	red	10	A	99.9005085120495
0.033333333	0.5	red	10	A	99.9891363389462
0.011111111	0.5	red	10	A	99.9226177315941
0.003703704	0.5	red	10	A	99.8598231615268
0.001234568	0.5	red	10	A	65.8350143327317
0.000411523	0.5	red	10	A	1.17821887273113
0.000137174	0.5	red	10	A	0.706319702602231
4.57247e-05	0.5	red	10	A	0.665352390340069
1.52416e-05	0.5	red	10	A	0.742002189514658
5.08053e-06	0.5	red	10	A	0.380067567567568
0	0.5	red	10	A	0.775068625867915
10	0.16	red	10	A	99.6596495651078
0.1	0.16	red	10	A	99.9249168722514
0.033333333	0.16	red	10	A	99.9455100261552
0.011111111	0.16	red	10	A	99.9566912083153
0.003703704	0.16	red	10	A	99.580668833211
0.001234568	0.16	red	10	A	33.5809185061199
0.000411523	0.16	red	10	A	0.811570075954635
0.000137174	0.16	red	10	A	0.445032475342795
4.57247e-05	0.16	red	10	A	0.333297494893022
1.52416e-05	0.16	red	10	A	0.579710144927536
5.08053e-06	0.16	red	10	A	0.217211419114605
0	0.16	red	10	A	0.486644317075808
10	0.125	red	10	A	99.6323119777159
0.1	0.125	red	10	A	99.9555555555555
0.033333333	0.125	red	10	A	99.9768679157992
0.011111111	0.125	red	10	A	99.8698057936422
0.003703704	0.125	red	10	A	94.3883515782761
0.001234568	0.125	red	10	A	22.1860904227421
0.000411523	0.125	red	10	A	0.929601002715688
0.000137174	0.125	red	10	A	0.353130016051364
4.57247e-05	0.125	red	10	A	0.430532929951129
1.52416e-05	0.125	red	10	A	0.37449287423281
5.08053e-06	0.125	red	10	A	0.356431491770626
0	0.125	red	10	A	0.34282152503636
10	0.09	red	10	A	99.2243827834826
0.1	0.09	red	10	A	99.9776211256574
0.033333333	0.09	red	10	A	100
0.011111111	0.09	red	10	A	99.8925539916192
0.003703704	0.09	red	10	A	97.7861364857603
0.001234568	0.09	red	10	A	11.2769311613242
0.000411523	0.09	red	10	A	0.482534354348054
0.000137174	0.09	red	10	A	0.345839446656885
4.57247e-05	0.09	red	10	A	0.450308932872552
1.52416e-05	0.09	red	10	A	0.145062687804373
5.08053e-06	0.09	red	10	A	0.143884892086331
0	0.09	red	10	A	0.317998728005088
10	0.0625	red	10	A	99.3510928961749
0.1	0.0625	red	10	A	99.9342249506687
0.033333333	0.0625	red	10	A	99.8920436143798
0.011111111	0.0625	red	10	A	99.9861668280537
0.003703704	0.0625	red	10	A	97.3545542531455
0.001234568	0.0625	red	10	A	4.86688851913478
0.000411523	0.0625	red	10	A	0.429139627381202
0.000137174	0.0625	red	10	A	0.475993377483444
4.57247e-05	0.0625	red	10	A	0.39903391788302
1.52416e-05	0.0625	red	10	A	0.30337901454127
5.08053e-06	0.0625	red	10	A	0.250731299623903
0	0.0625	red	10	A	0.167311513123497
10	0	red	10	A	99.1902372262774
0.1	0	red	10	A	99.9259572667654
0.033333333	0	red	10	A	99.9148755054267
0.011111111	0	red	10	A	99.906841941828
0.003703704	0	red	10	A	91.6710155516126
0.001234568	0	red	10	A	1.2141511408834
0.000411523	0	red	10	A	0.481574539363484
0.000137174	0	red	10	A	0.290818446198587
4.57247e-05	0	red	10	A	0.343071005302006
1.52416e-05	0	red	10	A	0.323725981620718
5.08053e-06	0	red	10	A	0.269485903814262
0	0	red	10	A	0.607459603936338
10	10	red	3	A	99.9475409836066
0.1	10	red	3	A	99.9876130310913
0.033333333	10	red	3	A	99.9256965944273
0.011111111	10	red	3	A	99.6471049536008
0.003703704	10	red	3	A	81.4804105826225
0.001234568	10	red	3	A	79.4433728299807
0.000411523	10	red	3	A	81.1195081337261
0.000137174	10	red	3	A	88.339992735198
4.57247e-05	10	red	3	A	77.3675971823637
1.52416e-05	10	red	3	A	82.7193655666411
5.08053e-06	10	red	3	A	94.3293600277746
0	10	red	3	A	98.5866137133512
10	1	red	3	A	99.9323043595992
0.1	1	red	3	A	99.9369641956631
0.033333333	1	red	3	A	99.9644633972992
0.011111111	1	red	3	A	99.7221836366162
0.003703704	1	red	3	A	93.5585528803731
0.001234568	1	red	3	A	72.7411519777932
0.000411523	1	red	3	A	78.360124273943
0.000137174	1	red	3	A	97.7692029422404
4.57247e-05	1	red	3	A	86.7982176957352
1.52416e-05	1	red	3	A	95.5349818352279
5.08053e-06	1	red	3	A	96.6111563992081
0	1	red	3	A	99.3267914194432
10	0.5	red	3	A	99.937996031746
0.1	0.5	red	3	A	99.9388004895961
0.033333333	0.5	red	3	A	99.9755590859098
0.011111111	0.5	red	3	A	99.9059929494712
0.003703704	0.5	red	3	A	99.5724465558195
0.001234568	0.5	red	3	A	83.0674353130446
0.000411523	0.5	red	3	A	70.2826804419572
0.000137174	0.5	red	3	A	96.5268065268065
4.57247e-05	0.5	red	3	A	95.3286384976526
1.52416e-05	0.5	red	3	A	94.7766485464429
5.08053e-06	0.5	red	3	A	95.8955223880597
0	0.5	red	3	A	97.6171564733916
10	0.16	red	3	A	99.9482669425763
0.1	0.16	red	3	A	99.975981746127
0.033333333	0.16	red	3	A	99.6879643387816
0.011111111	0.16	red	3	A	98.5512630014859
0.003703704	0.16	red	3	A	98.8050483351235
0.001234568	0.16	red	3	A	79.6303958074748
0.000411523	0.16	red	3	A	84.1366275145133
0.000137174	0.16	red	3	A	95.3739130434783
4.57247e-05	0.16	red	3	A	93.8564970441637
1.52416e-05	0.16	red	3	A	91.866028708134
5.08053e-06	0.16	red	3	A	79.2576133838714
0	0.16	red	3	A	87.7710109622412
10	0.125	red	3	A	99.9102333931777
0.1	0.125	red	3	A	99.5757093609122
0.033333333	0.125	red	3	A	98.0932480083584
0.011111111	0.125	red	3	A	76.7914738465853
0.003703704	0.125	red	3	A	89.3787838904975
0.001234568	0.125	red	3	A	68.2653379009654
0.000411523	0.125	red	3	A	90.2984110580028
0.000137174	0.125	red	3	A	92.1833810888252
4.57247e-05	0.125	red	3	A	87.2961373390558
1.52416e-05	0.125	red	3	A	83.711648790222
5.08053e-06	0.125	red	3	A	83.2645693656524
0	0.125	red	3	A	92.1617915904936
10	0.09	red	3	A	96.6945288753799
0.1	0.09	red	3	A	96.5895879085389
0.033333333	0.09	red	3	A	95.9903381642512
0.011111111	0.09	red	3	A	93.1047475508666
0.003703704	0.09	red	3	A	87.9577653033948
0.001234568	0.09	red	3	A	96.68897920153
0.000411523	0.09	red	3	A	82.1318710712853
0.000137174	0.09	red	3	A	85.9745864301127
4.57247e-05	0.09	red	3	A	66.7931688804554
1.52416e-05	0.09	red	3	A	84.8696290855674
5.08053e-06	0.09	red	3	A	82.3205801450363
0	0.09	red	3	A	81.0015290519878
10	0.0625	red	3	A	83.321087435709
0.1	0.0625	red	3	A	82.4738114423852
0.033333333	0.0625	red	3	A	72.0809932013006
0.011111111	0.0625	red	3	A	98.976863155447
0.003703704	0.0625	red	3	A	79.9858156028369
0.001234568	0.0625	red	3	A	81.1310640578933
0.000411523	0.0625	red	3	A	65.6687227320596
0.000137174	0.0625	red	3	A	77.798286090969
4.57247e-05	0.0625	red	3	A	79.84267453294
1.52416e-05	0.0625	red	3	A	82.206188088541
5.08053e-06	0.0625	red	3	A	71.4399152991001
0	0.0625	red	3	A	75.5719464933117
10	0	red	3	A	84.9561830574489
0.1	0	red	3	A	92.849562218095
0.033333333	0	red	3	A	82.6795413397707
0.011111111	0	red	3	A	87.7151907450764
0.003703704	0	red	3	A	73.5715435377435
0.001234568	0	red	3	A	75.9139104288653
0.000411523	0	red	3	A	73.4490566037736
0.000137174	0	red	3	A	65.7487851568252
4.57247e-05	0	red	3	A	69.7793811572083
1.52416e-05	0	red	3	A	66.6198567616908
5.08053e-06	0	red	3	A	77.3679084489895
0	0	red	3	A	71.1189074050871
10	10	red	4	A	99.7506234413965
0.1	10	red	4	A	99.9109428921296
0.033333333	10	red	4	A	99.9667700487373
0.011111111	10	red	4	A	99.934029686641
0.003703704	10	red	4	A	99.9670257199384
0.001234568	10	red	4	A	99.9341238471673
0.000411523	10	red	4	A	95.6819886424515
0.000137174	10	red	4	A	73.9637015460453
4.57247e-05	10	red	4	A	64.9446494464945
1.52416e-05	10	red	4	A	62.6923887834704
5.08053e-06	10	red	4	A	62.9390605162928
0	10	red	4	A	60.77400357556
10	1	red	4	A	99.6086105675147
0.1	1	red	4	A	99.93321460374
0.033333333	1	red	4	A	99.9776461383704
0.011111111	1	red	4	A	99.963768115942
0.003703704	1	red	4	A	99.9452534764042
0.001234568	1	red	4	A	99.8915518924195
0.000411523	1	red	4	A	95.0680457267284
0.000137174	1	red	4	A	72.5007950810983
4.57247e-05	1	red	4	A	64.2014327855036
1.52416e-05	1	red	4	A	61.2052949372968
5.08053e-06	1	red	4	A	60.9338134856575
0	1	red	4	A	60.7986646122239
10	0.5	red	4	A	99.6378927695363
0.1	0.5	red	4	A	99.9776486365668
0.033333333	0.5	red	4	A	99.9446963831435
0.011111111	0.5	red	4	A	99.9889490551442
0.003703704	0.5	red	4	A	99.9667516347113
0.001234568	0.5	red	4	A	99.8364052786563
0.000411523	0.5	red	4	A	88.1787088499359
0.000137174	0.5	red	4	A	59.8771966970146
4.57247e-05	0.5	red	4	A	50.031746031746
1.52416e-05	0.5	red	4	A	47.8385554965481
5.08053e-06	0.5	red	4	A	48.2477501323452
0	0.5	red	4	A	48.8259668508287
10	0.16	red	4	A	99.5781085198641
0.1	0.16	red	4	A	99.9646226415094
0.033333333	0.16	red	4	A	99.9772907914159
0.011111111	0.16	red	4	A	99.9670474516696
0.003703704	0.16	red	4	A	99.9673238209345
0.001234568	0.16	red	4	A	99.6373186593297
0.000411523	0.16	red	4	A	73.1933489661053
0.000137174	0.16	red	4	A	41.2118018967334
4.57247e-05	0.16	red	4	A	33.2842879663689
1.52416e-05	0.16	red	4	A	30.7122446819769
5.08053e-06	0.16	red	4	A	32.3618559104686
0	0.16	red	4	A	32.938689217759
10	0.125	red	4	A	99.1794457896153
0.1	0.125	red	4	A	99.8773946360153
0.033333333	0.125	red	4	A	99.9548328816621
0.011111111	0.125	red	4	A	99.9558888398765
0.003703704	0.125	red	4	A	99.8349834983498
0.001234568	0.125	red	4	A	99.5296434040691
0.000411523	0.125	red	4	A	59.5998673593456
0.000137174	0.125	red	4	A	31.8441668431082
4.57247e-05	0.125	red	4	A	29.0745020358754
1.52416e-05	0.125	red	4	A	27.9312526360186
5.08053e-06	0.125	red	4	A	27.5505902192243
0	0.125	red	4	A	27.6226858654129
10	0.09	red	4	A	99.3408118422574
0.1	0.09	red	4	A	99.815625720212
0.033333333	0.09	red	4	A	99.9777555333111
0.011111111	0.09	red	4	A	99.9667442633854
0.003703704	0.09	red	4	A	99.978072579761
0.001234568	0.09	red	4	A	98.7225289596189
0.000411523	0.09	red	4	A	50.9510275470048
0.000137174	0.09	red	4	A	24.6469295951459
4.57247e-05	0.09	red	4	A	24.9516441005803
1.52416e-05	0.09	red	4	A	18.6412717456509
5.08053e-06	0.09	red	4	A	21.2441948374554
0	0.09	red	4	A	19.0465354420298
10	0.0625	red	4	A	99.4186709221475
0.1	0.0625	red	4	A	99.9142472130344
0.033333333	0.0625	red	4	A	99.9561162918267
0.011111111	0.0625	red	4	A	100
0.003703704	0.0625	red	4	A	99.9781540141999
0.001234568	0.0625	red	4	A	96.596794081381
0.000411523	0.0625	red	4	A	41.0765171503958
0.000137174	0.0625	red	4	A	19.9881463920581
4.57247e-05	0.0625	red	4	A	19.6063908581103
1.52416e-05	0.0625	red	4	A	15.8848951196374
5.08053e-06	0.0625	red	4	A	20.8253968253968
0	0.0625	red	4	A	16.4339419978518
10	0	red	4	A	99.0595251749054
0.1	0	red	4	A	99.8986372339227
0.033333333	0	red	4	A	99.9889490551442
0.011111111	0	red	4	A	99.9673344947735
0.003703704	0	red	4	A	99.9548277809147
0.001234568	0	red	4	A	85.4708229964405
0.000411523	0	red	4	A	28.9955780164245
0.000137174	0	red	4	A	15.7457109777918
4.57247e-05	0	red	4	A	19.0826846202398
1.52416e-05	0	red	4	A	14.4899904671115
5.08053e-06	0	red	4	A	14.4340822382365
0	0	red	4	A	14.2542016806723
10	10	red	6	A	99.0884229717411
0.1	10	red	6	A	99.1605104096709
0.033333333	10	red	6	A	99.0359333917616
0.011111111	10	red	6	A	99.3246623311656
0.003703704	10	red	6	A	91.4227825303917
0.001234568	10	red	6	A	80.646264318687
0.000411523	10	red	6	A	67.093674939952
[truncated: 1,337 more rows]
