# Supplementary material for: Controlling spatiotemporal pattern formation in a concentration gradient with a synthetic toggle switch
Source: Mol Syst Biol. 2020 Jun 12;16(6):e9361. doi: 10.15252/msb.20199361 (PMC7290156; doi:10.15252/msb.20199361)
Supplement: Supplementary file 9 — Source Data for Figure 3 [file MSB-16-e9361-s008.zip › SourceDataForFigure3andAppendix2/MSB-19-9361_SourceDataForFigure3andAppendix2_mean.txt]

ahl[uM]	iptg[mM]	initial_state	time[h]	replicate	MEAN_percentage_event_in_red_gate	SD_percentage_event_in_red_gate
0	0	green	2	1.80312670498784	0.322824434058132
5.08053e-06	0	green	2	1.8354904656054	0.105423999770807
1.52416e-05	0	green	2	1.9101729270342	0.249107339103374
4.57247e-05	0	green	2	1.98949323205992	0.188906958105701
0.000137174	0	green	2	1.94741547364882	0.0679309615565373
0.000411523	0	green	2	2.27562421565876	0.297570059795593
0.001234568	0	green	2	2.06527974567171	0.104821234256419
0.003703704	0	green	2	2.20061503726317	0.232366022764893
0.011111111	0	green	2	2.09698314123811	0.428531928627113
0.033333333	0	green	2	2.26081182700044	0.261632486779472
0.1	0	green	2	2.26768501500416	0.226724672085347
10	0	green	2	2.17676803619781	0.404707683271953
0	0.0625	green	2	2.05330084760364	0.400696645311899
5.08053e-06	0.0625	green	2	2.17781939888013	0.239097754850582
1.52416e-05	0.0625	green	2	1.94635473673698	0.124002226684029
4.57247e-05	0.0625	green	2	2.10465532153451	0.336869090419178
0.000137174	0.0625	green	2	1.87733050170759	0.0492139203571123
0.000411523	0.0625	green	2	1.99013442902962	0.40067256386939
0.001234568	0.0625	green	2	1.91715266562491	0.189825555791806
0.003703704	0.0625	green	2	2.00914036368862	0.117478761895295
0.011111111	0.0625	green	2	1.98879884212052	0.27808367899294
0.033333333	0.0625	green	2	2.12274305664813	0.126773617448586
0.1	0.0625	green	2	1.80742097548036	0.230681616894327
10	0.0625	green	2	1.91420370684716	0.311523706582475
0	0.09	green	2	1.985976250201	0.172815251270648
5.08053e-06	0.09	green	2	1.8020008651542	0.384581949118052
1.52416e-05	0.09	green	2	1.89025153054114	0.242284561383623
4.57247e-05	0.09	green	2	2.08538042687871	0.232254992602482
0.000137174	0.09	green	2	1.83774033577312	0.216999218099087
0.000411523	0.09	green	2	1.94385718776908	0.241278648272751
0.001234568	0.09	green	2	2.11622496164636	0.27639794804062
0.003703704	0.09	green	2	1.83389881663971	0.322335653200986
0.011111111	0.09	green	2	1.91975016927058	0.430790304934533
0.033333333	0.09	green	2	2.07755407789382	0.402356231550047
0.1	0.09	green	2	2.11451457816962	0.239935319012507
10	0.09	green	2	2.57467457896779	0.489729253127915
0	0.125	green	2	1.79493999658053	0.279102768057228
5.08053e-06	0.125	green	2	1.86954271431069	0.0822172148425489
1.52416e-05	0.125	green	2	1.94316221213699	0.305859592631958
4.57247e-05	0.125	green	2	2.05210936560647	0.2956645346678
0.000137174	0.125	green	2	1.84789887489989	0.240820889775102
0.000411523	0.125	green	2	2.08505314116355	0.400790067913232
0.001234568	0.125	green	2	1.99264809609968	0.373978476077117
0.003703704	0.125	green	2	2.00705015957175	0.371974331593121
0.011111111	0.125	green	2	2.2630035804552	0.499045581181223
0.033333333	0.125	green	2	2.64546816914447	0.911502418962053
0.1	0.125	green	2	2.92399566894389	1.27019552193768
10	0.125	green	2	4.22559709960193	1.51570631398653
0	0.16	green	2	2.11932994410369	0.289012383913697
5.08053e-06	0.16	green	2	1.88056812219027	0.215418726549198
1.52416e-05	0.16	green	2	1.89344484878486	0.3192693662217
4.57247e-05	0.16	green	2	1.95628416464643	0.247317673214155
0.000137174	0.16	green	2	2.08416855410717	0.381843787940008
0.000411523	0.16	green	2	1.90277899351452	0.140192019303334
0.001234568	0.16	green	2	1.92875729419388	0.258765146741779
0.003703704	0.16	green	2	2.06392887435928	0.22123469984609
0.011111111	0.16	green	2	2.65523345639611	0.876751107179514
0.033333333	0.16	green	2	4.00453216010296	1.71437192379911
0.1	0.16	green	2	3.76977164149584	1.84088498382278
10	0.16	green	2	4.26476960606907	2.09368732849626
0	0.5	green	2	2.03990306335543	0.375576944195642
5.08053e-06	0.5	green	2	2.05169541286861	0.251659792624124
1.52416e-05	0.5	green	2	1.9072925537824	0.144990280555088
4.57247e-05	0.5	green	2	2.02065965519755	0.279072734725171
0.000137174	0.5	green	2	2.67194077744471	0.54983357601101
0.000411523	0.5	green	2	2.3048165972278	0.197113097419407
0.001234568	0.5	green	2	2.36540531341512	0.227557862483336
0.003703704	0.5	green	2	3.35961229711093	1.59715262112437
0.011111111	0.5	green	2	5.26394884641609	3.09168774500446
0.033333333	0.5	green	2	6.05367977456128	4.15134741305535
0.1	0.5	green	2	6.46088972106134	4.36416543170068
10	0.5	green	2	7.00379348790315	4.56952082873294
0	1	green	2	2.31926327656445	0.506823770924378
5.08053e-06	1	green	2	2.27018227580918	0.276958786594317
1.52416e-05	1	green	2	2.42794257628269	0.208141992169457
4.57247e-05	1	green	2	2.44480673781724	0.0884078047739182
0.000137174	1	green	2	2.31169840487679	0.224110666152602
0.000411523	1	green	2	2.34108609602654	0.211863199821942
0.001234568	1	green	2	2.85479520306975	0.541971635228927
0.003703704	1	green	2	5.33640972542401	2.48138690259385
0.011111111	1	green	2	6.38183496934352	4.17652780002706
0.033333333	1	green	2	7.32082649130215	5.43709626198014
0.1	1	green	2	7.67545936426629	5.96478308642253
10	1	green	2	8.57721947137116	6.23359136248903
0	10	green	2	2.13147511067662	0.239123196571571
5.08053e-06	10	green	2	2.26147163950189	0.430099031306508
1.52416e-05	10	green	2	2.19410167439385	0.155074837644602
4.57247e-05	10	green	2	2.33023733260377	0.383617347095729
0.000137174	10	green	2	2.46367375841839	0.148738689345043
0.000411523	10	green	2	2.71891859141174	0.301435746777467
0.001234568	10	green	2	2.79914208299085	0.38779451254435
0.003703704	10	green	2	5.05210975386935	3.06914956930256
0.011111111	10	green	2	6.99008955072839	4.5937140733157
0.033333333	10	green	2	7.57011066577337	4.89514589262931
0.1	10	green	2	8.37696333367711	5.79672032609406
10	10	green	2	28.4120739895569	32.1509740679098
0	0	red	2	99.8920672595303	0.0336413285360365
5.08053e-06	0	red	2	99.7433149406227	0.000810770783997765
1.52416e-05	0	red	2	99.841563103755	0.00311929413602408
4.57247e-05	0	red	2	99.8008932277373	0.0509295690685033
0.000137174	0	red	2	99.7662627600669	0.0291591092618231
0.000411523	0	red	2	99.8576987444499	0.0338421919652541
0.001234568	0	red	2	99.9468239120015	0.00959280819683015
0.003703704	0	red	2	99.8928877680862	0.0201691195946604
0.011111111	0	red	2	99.8897973208242	0.0555157097101767
0.033333333	0	red	2	99.9649485076621	0.0150351661174337
0.1	0	red	2	98.8931910433419	1.42461644408809
10	0	red	2	99.8739844851641	0.00791686324433474
0	0.0625	red	2	98.6637207597387	1.54527422168107
5.08053e-06	0.0625	red	2	99.8243398770182	0.0456662956907557
1.52416e-05	0.0625	red	2	99.7264192681151	0.0864187597840728
4.57247e-05	0.0625	red	2	99.4626062361779	0.389638073762962
0.000137174	0.0625	red	2	99.6929264413639	0.0314055675667402
0.000411523	0.0625	red	2	99.6997594164448	0.164511080182254
0.001234568	0.0625	red	2	99.8105305292991	0.0962390806510901
0.003703704	0.0625	red	2	99.8212820744419	0.114452825482589
0.011111111	0.0625	red	2	99.8120036668734	0.0682130768599271
0.033333333	0.0625	red	2	99.9526161511068	0.0493442538549868
0.1	0.0625	red	2	99.8418548258013	0.0213556305967762
10	0.0625	red	2	99.8364987645087	0.0755895426451175
0	0.09	red	2	99.8978256353512	0.0435412101162283
5.08053e-06	0.09	red	2	99.9041477773529	0.0195684606838705
1.52416e-05	0.09	red	2	99.8360797534421	0.00343592140917294
4.57247e-05	0.09	red	2	99.7862394821163	0.0819941401974058
0.000137174	0.09	red	2	99.838012574404	0.00129672957719257
0.000411523	0.09	red	2	99.8632296063677	0.00520295472746801
0.001234568	0.09	red	2	99.8317506070383	0.0297128096024544
0.003703704	0.09	red	2	99.9147583977663	0.0201679374430179
0.011111111	0.09	red	2	99.8547076164102	0.0367742849371603
0.033333333	0.09	red	2	99.823187384119	0.0208713390080724
0.1	0.09	red	2	99.8963143855708	0.0285012043371079
10	0.09	red	2	99.8052876003153	0.0118972134606555
0	0.125	red	2	99.8761435521531	0.0272807410017032
5.08053e-06	0.125	red	2	99.8568677063874	0.0323602799057451
1.52416e-05	0.125	red	2	99.8626706143046	0.0743934847905549
4.57247e-05	0.125	red	2	99.8503238601734	0.0577320571270702
0.000137174	0.125	red	2	99.8680728806014	0.0150493419503712
0.000411523	0.125	red	2	99.9034050969256	0.020781615401416
0.001234568	0.125	red	2	99.870678786369	0.00544571103595355
0.003703704	0.125	red	2	99.9317650233897	0.0459912021228662
0.011111111	0.125	red	2	99.908533259476	0.0591169237594601
0.033333333	0.125	red	2	99.8183687596953	0.0881942520543404
0.1	0.125	red	2	99.8526885882417	0.0326510930004866
10	0.125	red	2	99.9130929039191	0.0163061817048387
0	0.16	red	2	99.891928713981	0.0366446232665498
5.08053e-06	0.16	red	2	99.9217410187077	0.0271123056321508
1.52416e-05	0.16	red	2	99.540775260754	0.477354538481509
4.57247e-05	0.16	red	2	99.8207840213854	0.0288616354124089
0.000137174	0.16	red	2	99.7282560570022	0.0874937158488065
0.000411523	0.16	red	2	99.9036113762103	0.0491675891395125
0.001234568	0.16	red	2	99.484629093707	0.511996036340575
0.003703704	0.16	red	2	99.903801410316	0.0120226123443287
0.011111111	0.16	red	2	99.8904398920982	0.0868931016712119
0.033333333	0.16	red	2	99.811621997732	0.0196903409471449
0.1	0.16	red	2	99.8765801013951	0.00201390582263079
10	0.16	red	2	99.9243776907554	0.0364469147748182
0	0.5	red	2	99.9160125954855	0.0161357325056383
5.08053e-06	0.5	red	2	99.9045831430058	0.0330389921253402
1.52416e-05	0.5	red	2	99.8212678787629	0.0823166057013783
4.57247e-05	0.5	red	2	99.7566127158067	0.275700093619901
0.000137174	0.5	red	2	99.6592809107781	0.309342413441936
0.000411523	0.5	red	2	99.8831126063907	0.00363827228856797
0.001234568	0.5	red	2	99.8450389270743	0.113412457523011
0.003703704	0.5	red	2	99.8636742097208	0.0349378710420434
0.011111111	0.5	red	2	99.9088142456092	0.0775737799780497
0.033333333	0.5	red	2	99.9200656659038	0.0276035739955678
0.1	0.5	red	2	99.8894353159612	0.0880095593810719
10	0.5	red	2	99.9261879583588	0.0875018742813142
0	1	red	2	99.893014462578	0.0305601255691411
5.08053e-06	1	red	2	99.8321120216856	0.0643946385205711
1.52416e-05	1	red	2	99.8615255030097	0.0555683349075092
4.57247e-05	1	red	2	99.230099079473	0.967620642055526
0.000137174	1	red	2	99.5605222321879	0.39963783921449
0.000411523	1	red	2	99.7312794264255	0.274777952495121
0.001234568	1	red	2	99.9013250595961	0.0203912649772729
0.003703704	1	red	2	99.9007434282533	0.0390531973905899
0.011111111	1	red	2	99.9457894520547	0.043125304878462
0.033333333	1	red	2	99.9878019029032	0.0172507143495083
0.1	1	red	2	99.9140208972953	0.0358725099147456
10	1	red	2	99.8817683327637	0.0300855872277128
0	10	red	2	99.8729957905178	0.00329720414381879
5.08053e-06	10	red	2	99.9273673306495	0.0693482721268251
1.52416e-05	10	red	2	99.8480818968428	0.012717882106518
4.57247e-05	10	red	2	99.8853339903101	0.00750946709942593
0.000137174	10	red	2	99.8674776256389	0.0324986530956317
0.000411523	10	red	2	99.8063020372621	0.0524002664978325
0.001234568	10	red	2	99.9097763578571	0.00670778391148987
0.003703704	10	red	2	99.9322866833581	0.0448167981556003
0.011111111	10	red	2	99.9078905935285	0.0795615988243608
0.033333333	10	red	2	99.8553970453459	0.11829846229028
0.1	10	red	2	99.901003375477	0.0720766455727245
10	10	red	2	99.7510240172027	0.246907078992979
0	0	green	3	2.69640179841216	0.803398473976143
5.08053e-06	0	green	3	2.20841341959649	0.561319334925329
1.52416e-05	0	green	3	2.08258269825465	0.160692470556457
4.57247e-05	0	green	3	2.4433285141323	0.313185612364078
0.000137174	0	green	3	2.38549688494666	0.113515007810969
0.000411523	0	green	3	2.4348042217316	0.479012160733097
0.001234568	0	green	3	2.32561117415435	0.229954715786027
0.003703704	0	green	3	2.31808480357484	0.352360568572597
0.011111111	0	green	3	1.75040429787439	0.242500418335509
0.033333333	0	green	3	2.04703075754845	0.530496403359957
0.1	0	green	3	2.278739695565	0.582721442311483
10	0	green	3	3.6262069449684	1.67355879790711
0	0.0625	green	3	2.31097904698633	0.742861940412302
5.08053e-06	0.0625	green	3	2.0086220809847	0.504830020177214
1.52416e-05	0.0625	green	3	2.05475716213612	0.529569138295143
4.57247e-05	0.0625	green	3	2.1511145539254	0.470815595939251
0.000137174	0.0625	green	3	2.17240223052412	0.30050228981749
0.000411523	0.0625	green	3	2.42740852973337	0.174277924945235
0.001234568	0.0625	green	3	2.20147504733546	0.536653357540507
0.003703704	0.0625	green	3	1.98213081327076	0.435227297859678
0.011111111	0.0625	green	3	2.20119107666303	0.108774798731261
0.033333333	0.0625	green	3	2.05201670163945	0.486101482619812
0.1	0.0625	green	3	2.46641241626433	0.674433430891996
10	0.0625	green	3	3.64591193562334	0.444510721114882
0	0.09	green	3	2.10471753148152	0.524592762488116
5.08053e-06	0.09	green	3	1.9027341794257	0.162812024598273
1.52416e-05	0.09	green	3	2.04418340664848	0.435284344734034
4.57247e-05	0.09	green	3	2.09233960366192	0.241432149664368
0.000137174	0.09	green	3	2.12528205938481	0.555888740216787
0.000411523	0.09	green	3	2.82902639951612	1.18480425295018
0.001234568	0.09	green	3	2.04690129454714	0.197705164800517
0.003703704	0.09	green	3	2.24226222170322	0.247855568029313
0.011111111	0.09	green	3	2.37817334273109	0.184112723765754
0.033333333	0.09	green	3	4.82334711521986	3.29897644877247
0.1	0.09	green	3	7.83783987477267	5.64371382947643
10	0.09	green	3	13.0566451478776	12.5719997211583
0	0.125	green	3	2.37419217566271	0.617101164363755
5.08053e-06	0.125	green	3	2.23918574489927	0.629883984129309
1.52416e-05	0.125	green	3	2.05937689169378	0.481835760749508
4.57247e-05	0.125	green	3	2.47382817810412	0.0152137905321442
0.000137174	0.125	green	3	2.67703178162133	0.547909174208237
0.000411523	0.125	green	3	2.74023327104441	1.20026779208754
0.001234568	0.125	green	3	2.50601503546482	0.41476316751305
0.003703704	0.125	green	3	2.60790705948413	0.402671531089138
0.011111111	0.125	green	3	6.36544492728547	4.05424720927136
0.033333333	0.125	green	3	20.3449833620176	14.9501071865129
0.1	0.125	green	3	28.2857673108172	20.7614355303932
10	0.125	green	3	35.4562758018789	25.4142217043332
0	0.16	green	3	2.09740190665536	0.327067815500732
5.08053e-06	0.16	green	3	2.03403264311823	0.627275555486541
1.52416e-05	0.16	green	3	2.16189066703486	0.13482165882806
4.57247e-05	0.16	green	3	2.32821049848184	0.473590657529094
0.000137174	0.16	green	3	2.24255989399131	0.386581707715483
0.000411523	0.16	green	3	2.41137752475678	0.731424055941727
0.001234568	0.16	green	3	2.6472615787983	0.253363722106908
0.003703704	0.16	green	3	3.30001586807507	0.222576683625945
0.011111111	0.16	green	3	16.1863538987311	12.2571123953318
0.033333333	0.16	green	3	40.1920341494712	19.5036826059785
0.1	0.16	green	3	43.4840367769865	22.0169949876832
10	0.16	green	3	52.1964899533327	28.2569377665329
0	0.5	green	3	2.61283699616937	0.36846433912313
5.08053e-06	0.5	green	3	2.46158144190391	0.452340360024711
1.52416e-05	0.5	green	3	2.70322456356239	0.516431885675878
4.57247e-05	0.5	green	3	2.79433479097925	0.482156176266591
0.000137174	0.5	green	3	2.44435567138877	0.198667577537736
0.000411523	0.5	green	3	2.71919490776496	0.429461890276694
0.001234568	0.5	green	3	4.19630465461115	0.399949490475485
0.003703704	0.5	green	3	30.136117238918	12.5070340035172
0.011111111	0.5	green	3	58.3430490905936	17.9699401248004
0.033333333	0.5	green	3	63.9790340534862	17.5695139042663
0.1	0.5	green	3	66.409692746262	18.1149734781985
10	0.5	green	3	66.4662150536775	16.3541805681436
0	1	green	3	2.49903514322513	0.308129908615388
5.08053e-06	1	green	3	2.34495896578376	0.52076620371429
1.52416e-05	1	green	3	2.90115744304274	0.997005210817448
4.57247e-05	1	green	3	2.48532922680259	0.419264178213559
0.000137174	1	green	3	2.37559801323054	0.77585308610733
0.000411523	1	green	3	3.20104796737593	0.760976183211758
0.001234568	1	green	3	10.7519407702411	2.58829162995201
0.003703704	1	green	3	53.59435267091	17.1155520868261
0.011111111	1	green	3	63.7198986791134	17.3553936723056
0.033333333	1	green	3	68.7659499242401	16.3403131209341
0.1	1	green	3	70.428555387277	15.9018446862749
10	1	green	3	70.015228542519	15.0971973136654
0	10	green	3	2.37865883925211	0.718475288011786
5.08053e-06	10	green	3	2.47555248178067	0.451336007734108
1.52416e-05	10	green	3	2.34739415040157	0.379852754390232
4.57247e-05	10	green	3	2.46782669961195	0.606967455569535
0.000137174	10	green	3	2.61590884221536	0.274960165459244
0.000411523	10	green	3	3.16105608550332	0.343932473864074
0.001234568	10	green	3	11.4440553395548	2.61229795924272
0.003703704	10	green	3	54.1458842042621	15.8714671836951
0.011111111	10	green	3	64.7992709610225	15.9314424612376
0.033333333	10	green	3	68.5967819167198	15.1281518301105
0.1	10	green	3	69.6656083500469	15.6772977184853
10	10	green	3	73.3935061542487	13.1843356430389
0	0	red	3	79.1388241312734	7.82210367029398
5.08053e-06	0	red	3	81.9052628229991	5.41403503172679
1.52416e-05	0	red	3	77.7577754877949	9.76224745723886
4.57247e-05	0	red	3	75.3713258534326	8.95950535451408
0.000137174	0	red	3	72.9773578017135	8.06278166747518
0.000411523	0	red	3	80.7938948756352	6.62779998049469
0.001234568	0	red	3	80.2393190148122	3.74592425160852
0.003703704	0	red	3	80.5443863119074	9.35352806610424
0.011111111	0	red	3	90.1213502371486	7.51403560954073
0.033333333	0	red	3	87.9045844581199	5.20436833004899
0.1	0	red	3	86.2432706389429	11.8322073201707
10	0	red	3	89.0959662948434	6.11699321429744
0	0.0625	red	3	78.8827296336306	4.51381420438666
5.08053e-06	0.0625	red	3	78.0132321092104	5.704476054705
1.52416e-05	0.0625	red	3	81.6022268015477	2.50560691529043
4.57247e-05	0.0625	red	3	81.0556865481083	1.67848125835127
0.000137174	0.0625	red	3	75.664045954831	10.892438017975
0.000411523	0.0625	red	3	69.8252698541542	4.93291236725306
0.001234568	0.0625	red	3	83.024712553375	8.41034215429902
0.003703704	0.0625	red	3	70.2580269021169	14.1572427882236
0.011111111	0.0625	red	3	94.1816951593671	5.65554474573913
0.033333333	0.0625	red	3	83.3699208941412	9.85099204167344
0.1	0.0625	red	3	84.0697265741033	3.2880010459993
10	0.0625	red	3	87.5481460148904	3.70650620180927
0	0.09	red	3	84.5807551355669	3.12452522327642
5.08053e-06	0.09	red	3	82.6147132301273	3.13025146926234
1.52416e-05	0.09	red	3	81.6716695923447	2.86608118383669
4.57247e-05	0.09	red	3	80.2778082595741	11.681335927759
0.000137174	0.09	red	3	84.8090462711939	2.72819857180128
0.000411523	0.09	red	3	87.498904988582	6.12771501108949
0.001234568	0.09	red	3	85.6854075772976	11.4274981267597
0.003703704	0.09	red	3	89.5882154901609	3.87082430408663
0.011111111	0.09	red	3	92.5560508456976	0.897373533427338
0.033333333	0.09	red	3	89.2825475981172	9.3609865770311
0.1	0.09	red	3	95.5984501951635	3.27783211911445
10	0.09	red	3	98.2037425017035	1.41937024431722
0	0.125	red	3	85.0761115728846	11.9782142445439
5.08053e-06	0.125	red	3	84.9530813791881	2.71569897986094
1.52416e-05	0.125	red	3	83.1998904974988	3.90895173285992
4.57247e-05	0.125	red	3	81.4236230326956	6.52756128853506
0.000137174	0.125	red	3	93.3685275141881	1.78042807069618
0.000411523	0.125	red	3	89.0474911895902	2.51856937183522
0.001234568	0.125	red	3	79.3100491776964	9.91784732546917
0.003703704	0.125	red	3	88.0730534208959	5.96792204530298
0.011111111	0.125	red	3	85.136560229038	7.68315641225531
0.033333333	0.125	red	3	98.4407936845985	0.513471892119709
0.1	0.125	red	3	99.7639858113035	0.163570400793484
10	0.125	red	3	99.7935872122114	0.156390582274527
0	0.16	red	3	87.2502944449604	3.03782867141518
5.08053e-06	0.16	red	3	86.8992986213791	6.69372134622895
1.52416e-05	0.16	red	3	91.3335553562979	0.866198106124288
4.57247e-05	0.16	red	3	88.9944465395224	5.98481561742918
0.000137174	0.16	red	3	89.8753561426936	7.91912838223248
0.000411523	0.16	red	3	82.8559769239502	4.49953114796466
0.001234568	0.16	red	3	82.572885681738	4.15905377894283
0.003703704	0.16	red	3	91.9886596067292	6.2394417861579
0.011111111	0.16	red	3	95.6704909384182	2.84721573259347
0.033333333	0.16	red	3	99.4226199977411	0.3683551974833
0.1	0.16	red	3	99.8968393420054	0.0844275913084851
10	0.16	red	3	99.8663697731281	0.0844971807537828
0	0.5	red	3	93.6971690915102	3.60180791552579
5.08053e-06	0.5	red	3	93.079083762639	3.31295948412797
1.52416e-05	0.5	red	3	92.3833991381311	2.76918686743887
4.57247e-05	0.5	red	3	86.9697815737846	9.1750597175565
0.000137174	0.5	red	3	87.9738560566515	10.8082346581548
0.000411523	0.5	red	3	74.6500410884999	11.3902949987259
0.001234568	0.5	red	3	78.0053765782759	11.9692542722273
0.003703704	0.5	red	3	87.8206639333966	10.2999461322518
0.011111111	0.5	red	3	98.0388249679044	2.12003609469789
0.033333333	0.5	red	3	99.7407399314309	0.214739143279143
0.1	0.5	red	3	99.9583928388763	0.0244617849827914
10	0.5	red	3	99.8316320891752	0.149210540771341
0	1	red	3	94.561939540175	4.12852945621971
5.08053e-06	1	red	3	89.2843443189589	7.69792503112044
1.52416e-05	1	red	3	93.6361403190546	2.93986916976142
4.57247e-05	1	red	3	87.0712566974965	2.7706950321674
0.000137174	1	red	3	93.5077068808069	3.69976436916796
0.000411523	1	red	3	82.6488370545973	4.69799322927414
0.001234568	1	red	3	82.945330949965	8.8720221641662
0.003703704	1	red	3	90.2255451816595	2.94694372513866
0.011111111	1	red	3	98.4723161892035	1.73533783770772
0.033333333	1	red	3	99.9354060653006	0.0255028852083853
0.1	1	red	3	99.9381134529716	0.0125827502978964
10	1	red	3	99.7790082965311	0.169223180047645
0	10	red	3	92.1810123506153	6.04278828498664
5.08053e-06	10	red	3	90.9449288794392	6.13623174853933
1.52416e-05	10	red	3	80.0790720170561	6.7127291452393
4.57247e-05	10	red	3	84.9929198961327	10.3118279290788
0.000137174	10	red	3	82.3356793714228	13.0919910796342
0.000411523	10	red	3	86.5542914763442	6.56797664813251
0.001234568	10	red	3	82.4212771393339	4.15822596629924
0.003703704	10	red	3	85.8471072874664	4.71065594783793
0.011111111	10	red	3	98.2044073674576	1.45079587831023
0.033333333	10	red	3	99.9534568681351	0.0248861426161276
0.1	10	red	3	99.9517723739502	0.0317158391313191
10	10	red	3	99.9102797345633	0.0443560532657821
0	0	green	4	0.578442811874259	0.109048978279063
5.08053e-06	0	green	4	0.615922222089955	0.162304577759976
1.52416e-05	0	green	4	0.671547471601385	0.054481949401236
4.57247e-05	0	green	4	0.692634531789944	0.0984523809316645
0.000137174	0	green	4	0.725730907704655	0.179878662253386
0.000411523	0	green	4	0.706028227158994	0.0420976079417078
0.001234568	0	green	4	0.833452475838945	0.192940095401306
0.003703704	0	green	4	0.725421160022543	0.0519232965513146
0.011111111	0	green	4	0.80648101408569	0.139205671207942
0.033333333	0	green	4	0.816234731254201	0.071014332631969
0.1	0	green	4	0.837673095453489	0.168597727338696
10	0	green	4	0.89044805915698	0.321352994433197
0	0.0625	green	4	0.510596971650828	0.18526738419566
5.08053e-06	0.0625	green	4	0.595177022101264	0.0259077947205231
1.52416e-05	0.0625	green	4	0.608023813840293	0.0483884704074803
4.57247e-05	0.0625	green	4	0.597215511450935	0.0269055337682158
0.000137174	0.0625	green	4	0.643020507607843	0.15179639232737
0.000411523	0.0625	green	4	0.543875352262934	0.0572255584225778
0.001234568	0.0625	green	4	0.560949575035163	0.137114572489698
0.003703704	0.0625	green	4	0.547238074604189	0.0470168657338164
0.011111111	0.0625	green	4	0.589660995723246	0.0689039837973932
0.033333333	0.0625	green	4	0.688980822272537	0.150023515326629
0.1	0.0625	green	4	0.920034436734966	0.106025910131375
10	0.0625	green	4	1.488961706839	1.16115832459972
0	0.09	green	4	0.604042595746945	0.195643570687796
5.08053e-06	0.09	green	4	0.557488240233968	0.0918773739140432
1.52416e-05	0.09	green	4	0.635452141403077	0.169965723658612
4.57247e-05	0.09	green	4	0.557073736895931	0.0625196183415931
0.000137174	0.09	green	4	0.532477002480094	0.12205758100117
0.000411523	0.09	green	4	0.53185412133909	0.158872298821537
0.001234568	0.09	green	4	0.595956454485817	0.0955942905618011
0.003703704	0.09	green	4	0.604852879499012	0.0875887565155359
0.011111111	0.09	green	4	0.873071893714412	0.281933575895124
0.033333333	0.09	green	4	6.18027800460239	6.98872931731928
0.1	0.09	green	4	13.0146932428862	13.9390117157521
10	0.09	green	4	20.7653021762948	23.7676792805482
0	0.125	green	4	0.590316409583255	0.089677602965573
5.08053e-06	0.125	green	4	0.568144035721422	0.0801636086303065
1.52416e-05	0.125	green	4	0.588872695913983	0.184392498351204
4.57247e-05	0.125	green	4	0.61489190582038	0.111937135757074
0.000137174	0.125	green	4	0.545458954216826	0.117772090194674
0.000411523	0.125	green	4	0.636781263912441	0.154221784994957
0.001234568	0.125	green	4	0.625717115852189	0.0615060999202629
0.003703704	0.125	green	4	0.813816262168994	0.190629697854644
0.011111111	0.125	green	4	6.35858262362181	5.40477483161221
0.033333333	0.125	green	4	38.1815481496266	18.9890822348635
0.1	0.125	green	4	53.1071148825483	25.8651980647737
10	0.125	green	4	61.6219217118706	26.177863322401
0	0.16	green	4	0.627478510796911	0.126025582592347
5.08053e-06	0.16	green	4	0.645093308148648	0.00923232009737149
1.52416e-05	0.16	green	4	0.585183814716278	0.213574632782737
4.57247e-05	0.16	green	4	0.727108436264624	0.14749002565566
0.000137174	0.16	green	4	0.681584734520118	0.189967419779578
0.000411523	0.16	green	4	0.670488237457539	0.102290448086278
0.001234568	0.16	green	4	0.757147658062611	0.171518147850967
0.003703704	0.16	green	4	1.24437240381165	0.469283261262274
0.011111111	0.16	green	4	25.6507205363778	14.5681660998487
0.033333333	0.16	green	4	71.1168772795769	14.3343274952122
0.1	0.16	green	4	75.2065214906608	19.0009116711702
10	0.16	green	4	80.7052758168075	14.8802590426899
0	0.5	green	4	0.811834488308411	0.16917778014457
5.08053e-06	0.5	green	4	0.745087330435352	0.178574766025816
1.52416e-05	0.5	green	4	0.836907350209277	0.259876229656299
4.57247e-05	0.5	green	4	0.927940177647226	0.367913421004482
0.000137174	0.5	green	4	0.797802710028745	0.253293922676155
0.000411523	0.5	green	4	0.759542764015368	0.0504823146961305
0.001234568	0.5	green	4	1.81360361477123	0.436075335296956
0.003703704	0.5	green	4	48.7422417014731	7.74583971116749
0.011111111	0.5	green	4	89.6504309442612	6.3155850948829
0.033333333	0.5	green	4	92.2915389363154	5.91389586117386
0.1	0.5	green	4	92.5774587928261	6.00515640388424
10	0.5	green	4	93.0834446459075	5.45215466522341
0	1	green	4	0.978455276836338	0.473486723599669
5.08053e-06	1	green	4	0.940896579669295	0.482622922455189
1.52416e-05	1	green	4	0.933744983474688	0.483622486834218
4.57247e-05	1	green	4	0.96370305662596	0.34863099933707
0.000137174	1	green	4	0.993202766936304	0.494820802228171
0.000411523	1	green	4	1.42172799916093	0.698484887672003
0.001234568	1	green	4	13.185068475108	4.00265732491353
0.003703704	1	green	4	84.6836975237847	6.75774865097515
0.011111111	1	green	4	92.5430318339258	5.53467872713833
0.033333333	1	green	4	93.6137344896758	4.88959988392398
0.1	1	green	4	95.1645589904269	3.91425269439599
10	1	green	4	95.0410379139929	3.95719976589276
0	10	green	4	1.01187498177123	0.52310009002697
5.08053e-06	10	green	4	1.08174638528439	0.49604720726177
1.52416e-05	10	green	4	1.07939798578845	0.47685020760904
4.57247e-05	10	green	4	1.01962152876857	0.352669285646392
0.000137174	10	green	4	1.05714025733286	0.379176221137109
0.000411523	10	green	4	1.29627481546475	0.456732523655108
0.001234568	10	green	4	14.7027956356605	5.06238520265017
0.003703704	10	green	4	85.5724416991634	6.75034954029494
0.011111111	10	green	4	93.0073885201434	4.79006271527263
0.033333333	10	green	4	94.6476654584025	4.19934051461027
0.1	10	green	4	95.1190128247559	4.03128714360499
10	10	green	4	95.4170766877486	3.96387247851461
0	0	red	4	28.2273957165713	13.1506575955557
5.08053e-06	0	red	4	28.2946546813032	13.1472230667338
1.52416e-05	0	red	4	28.2696797785035	13.8158175744726
4.57247e-05	0	red	4	28.763938714675	10.6718273506028
0.000137174	0	red	4	29.2978225709428	13.6144505389479
0.000411523	0	red	4	39.7165878910379	11.8050642898381
0.001234568	0	red	4	80.7319823529601	7.27676972811626
0.003703704	0	red	4	99.865498159662	0.155588301790075
0.011111111	0	red	4	99.9458402684927	0.0279895247622529
0.033333333	0	red	4	99.9635432867698	0.0271265564326843
0.1	0	red	4	99.8740536930928	0.0449767500785
10	0	red	4	99.0798702541969	0.398211809925212
0	0.0625	red	4	31.3300115011387	14.4912170994695
5.08053e-06	0.0625	red	4	32.8484455392937	12.7516498094828
1.52416e-05	0.0625	red	4	30.6802975464287	14.8038346886969
4.57247e-05	0.0625	red	4	31.4481078034772	12.3625579854241
0.000137174	0.0625	red	4	33.9814861838638	14.1559923297252
0.000411523	0.0625	red	4	48.2855676488693	9.70598328605087
0.001234568	0.0625	red	4	92.0342537582136	4.85946439138237
0.003703704	0.0625	red	4	99.9010997133981	0.123578347590335
0.011111111	0.0625	red	4	99.9562282294928	0.0574229641543349
0.033333333	0.0625	red	4	99.9445150375888	0.0113625252053558
0.1	0.0625	red	4	99.9150733527148	0.0282986267456045
10	0.0625	red	4	99.2869397854175	0.405099781016353
0	0.09	red	4	35.3123417466178	15.9993483899382
5.08053e-06	0.09	red	4	35.649343756086	14.9702469579012
1.52416e-05	0.09	red	4	35.6263224375893	16.9257428067524
4.57247e-05	0.09	red	4	37.3434957530804	13.4870297719037
0.000137174	0.09	red	4	40.4597918559284	16.2119428286977
0.000411523	0.09	red	4	57.0492871710777	10.4719054665787
0.001234568	0.09	red	4	95.2994812214951	4.08065789312799
0.003703704	0.09	red	4	99.930308661272	0.092032043011015
0.011111111	0.09	red	4	99.9597233667184	0.0222693548801798
0.033333333	0.09	red	4	99.9185215093236	0.0923321236750124
0.1	0.09	red	4	99.8974299076151	0.0710676026699246
10	0.09	red	4	99.2083939794722	0.526613321381625
0	0.125	red	4	42.7181633074759	15.9540172668444
5.08053e-06	0.125	red	4	41.9363314695427	15.4365390762123
1.52416e-05	0.125	red	4	42.5948493114757	16.0912282818865
4.57247e-05	0.125	red	4	43.0933883466726	14.8718756444778
0.000137174	0.125	red	4	46.7939635438383	15.6695310476223
0.000411523	0.125	red	4	64.150954290114	9.96058000315654
0.001234568	0.125	red	4	97.6252675505629	2.08234216545103
0.003703704	0.125	red	4	99.8756169488634	0.0594309197933895
0.011111111	0.125	red	4	99.9413149612378	0.0340564058470747
0.033333333	0.125	red	4	99.9440790360789	0.0287017342473427
0.1	0.125	red	4	99.8985901035302	0.0308177009804483
10	0.125	red	4	99.354921364175	0.309815110365789
0	0.16	red	4	47.0261470376089	15.1536334018201
5.08053e-06	0.16	red	4	47.693275859227	16.5011251207514
1.52416e-05	0.16	red	4	46.7885683661463	17.8881389934285
4.57247e-05	0.16	red	4	47.6835046665359	16.5805331514182
0.000137174	0.16	red	4	53.8433480933593	14.5983533949733
0.000411523	0.16	red	4	73.7899387467377	7.93756189642465
0.001234568	0.16	red	4	98.5341966085253	1.42874781855278
0.003703704	0.16	red	4	99.9487970314924	0.0303789545495259
0.011111111	0.16	red	4	99.9670546884212	0.0329416937992232
0.033333333	0.16	red	4	99.9660424439853	0.0109914831019078
0.1	0.16	red	4	99.9579689071159	0.00576758899559823
10	0.16	red	4	99.6880232290975	0.0953239911313168
0	0.5	red	4	63.2444131515519	14.4798933599672
5.08053e-06	0.5	red	4	63.0256426901156	15.8887347950968
1.52416e-05	0.5	red	4	63.9148806783913	17.1900208919087
4.57247e-05	0.5	red	4	64.9539338357845	15.6964491106664
0.000137174	0.5	red	4	71.3827813714477	12.5492298332826
0.000411523	0.5	red	4	89.0384585716929	4.12812908245872
0.001234568	0.5	red	4	99.5969463313261	0.343516622655793
0.003703704	0.5	red	4	99.9274744589273	0.0876932982900543
0.011111111	0.5	red	4	99.9741671131082	0.0164825097049227
0.033333333	0.5	red	4	99.9324342706087	0.0194303525220561
0.1	0.5	red	4	99.9660301068255	0.018858367977748
10	0.5	red	4	99.7154625138568	0.136686161196095
0	1	red	4	76.1688194766645	13.8443175461133
5.08053e-06	1	red	4	76.3711044867613	14.2816152289212
1.52416e-05	1	red	4	76.3515855783192	13.844804128494
4.57247e-05	1	red	4	77.8445928390878	12.6767862535394
0.000137174	1	red	4	83.4111670137995	10.0162711234142
0.000411523	1	red	4	95.4127425394051	2.19410389653433
0.001234568	1	red	4	99.8225456177211	0.155758347666542
0.003703704	1	red	4	99.9306506883767	0.0239708103035222
0.011111111	1	red	4	99.9696035574137	0.016841890940665
0.033333333	1	red	4	99.9699125320217	0.00678535457292099
0.1	1	red	4	99.9587920818256	0.0230400005811969
10	1	red	4	99.7177512900448	0.156193494057664
0	10	red	4	76.8696369973013	14.4149527172772
5.08053e-06	10	red	4	76.960918805697	12.866193867601
1.52416e-05	10	red	4	77.8664230175942	13.6706689688999
4.57247e-05	10	red	4	79.4346666850996	12.9805626135966
0.000137174	10	red	4	84.0681201996365	9.07172059943749
0.000411523	10	red	4	96.5806667462984	1.18460659495052
0.001234568	10	red	4	99.8592328928733	0.101425685822088
0.003703704	10	red	4	99.9635636154143	0.00554048590948313
0.011111111	10	red	4	99.9598439194333	0.0274420593222372
0.033333333	10	red	4	99.9702210189299	0.0172523805977548
0.1	10	red	4	99.9483063811402	0.0339794444293859
10	10	red	4	99.848444735167	0.0873216495293059
0	0	green	6	7.24147465514283	0.609908115704692
5.08053e-06	0	green	6	7.0012851767785	0.845261696153768
1.52416e-05	0	green	6	7.10338120164506	0.967013358483232
4.57247e-05	0	green	6	8.42384635208036	1.96189913522127
0.000137174	0	green	6	7.59339073535705	0.949028803825468
0.000411523	0	green	6	8.08290443025007	0.125920820398259
0.001234568	0	green	6	6.99809170000328	0.958473673112037
0.003703704	0	green	6	7.63243814741053	0.171758442255134
0.011111111	0	green	6	6.54991619426852	1.90287118888538
0.033333333	0	green	6	8.14025237405738	2.09272697200792
0.1	0	green	6	6.61343454587202	0.982215532642756
10	0	green	6	7.49462449069273	0.864604684457788
0	0.0625	green	6	6.64211625315955	0.891951510970275
5.08053e-06	0.0625	green	6	7.17265632201365	0.678311647935331
1.52416e-05	0.0625	green	6	7.82347942734853	2.04282971372633
4.57247e-05	0.0625	green	6	7.61218188357573	1.98937219289738
0.000137174	0.0625	green	6	7.8980132518142	0.107259809015336
0.000411523	0.0625	green	6	8.79539974927596	0.359930124578945
0.001234568	0.0625	green	6	8.65291975791526	0.766660627336666
0.003703704	0.0625	green	6	9.10031810959172	0.701253584489701
0.011111111	0.0625	green	6	9.49575676002661	0.623021459019476
0.033333333	0.0625	green	6	7.34775626300022	1.73161912324158
0.1	0.0625	green	6	8.13059990312832	1.86101655965504
10	0.0625	green	6	11.8050087949536	2.9617252611907
0	0.09	green	6	5.71587058415784	1.10498093758973
5.08053e-06	0.09	green	6	6.23609055961078	2.32384838224535
1.52416e-05	0.09	green	6	8.02854496665455	1.46790509678917
4.57247e-05	0.09	green	6	9.16966418452582	0.191810542838958
0.000137174	0.09	green	6	7.71167621123339	0.914249717871293
0.000411523	0.09	green	6	9.03717370440784	0.562792174366114
0.001234568	0.09	green	6	9.06760924972404	1.07766448382264
0.003703704	0.09	green	6	10.2061823963987	0.24479908315973
0.011111111	0.09	green	6	10.4930452233893	0.700715918558425
0.033333333	0.09	green	6	20.2084514843114	10.2962790051377
0.1	0.09	green	6	29.4057041077063	17.0288602604154
10	0.09	green	6	42.3844967978565	28.9500163819669
0	0.125	green	6	9.40417631045039	0.450842695936035
5.08053e-06	0.125	green	6	8.75508074843187	2.86379222443904
1.52416e-05	0.125	green	6	8.34931116812319	0.515235981311484
4.57247e-05	0.125	green	6	10.4593945380943	0.675569885564183
0.000137174	0.125	green	6	10.8420220250221	1.05390742414565
0.000411523	0.125	green	6	10.3720770061581	0.743290991849748
0.001234568	0.125	green	6	9.62834727616647	1.03758817829849
0.003703704	0.125	green	6	11.441763241566	1.67410963785568
0.011111111	0.125	green	6	21.4004881819115	9.60344391788752
0.033333333	0.125	green	6	61.9197737427545	13.3923686063172
0.1	0.125	green	6	78.6274342932268	15.9043826014133
10	0.125	green	6	86.1901772486445	12.7185961121388
0	0.16	green	6	6.42170988661368	2.61648420381379
5.08053e-06	0.16	green	6	7.79023915318927	2.72202556068253
1.52416e-05	0.16	green	6	8.7058718726874	2.53621685023052
4.57247e-05	0.16	green	6	10.5715728385494	1.81408462132055
0.000137174	0.16	green	6	11.6833623900934	1.51292287055253
0.000411523	0.16	green	6	7.58480603310626	3.26144970390137
0.001234568	0.16	green	6	9.2164232960709	1.82680768411546
0.003703704	0.16	green	6	13.1628788506583	2.75249437268623
0.011111111	0.16	green	6	48.3798926426574	15.2591408629527
0.033333333	0.16	green	6	90.3282848202488	4.60245408041635
0.1	0.16	green	6	93.5425117284161	6.35217228974676
10	0.16	green	6	96.3422477067372	3.38173500522705
0	0.5	green	6	9.61531292275056	1.97355198239075
5.08053e-06	0.5	green	6	8.7265884779786	1.94656444627719
1.52416e-05	0.5	green	6	8.57682205639066	3.0793254904137
4.57247e-05	0.5	green	6	10.8920233897915	1.58953645306641
0.000137174	0.5	green	6	10.8527203134008	0.765324940816263
0.000411523	0.5	green	6	6.73009942562546	3.50109995512841
0.001234568	0.5	green	6	11.2001764875979	3.40673787317516
0.003703704	0.5	green	6	63.8310964006156	7.71003117363737
0.011111111	0.5	green	6	98.3604284726943	0.622783504975412
0.033333333	0.5	green	6	99.1803900019835	0.519089830494267
0.1	0.5	green	6	98.5527315607229	0.665121795284945
10	0.5	green	6	99.1865381428423	0.538149105612191
0	1	green	6	9.99630901987235	2.33264954087318
5.08053e-06	1	green	6	9.33104481189882	1.68013419010358
1.52416e-05	1	green	6	9.84142163214285	3.03017811217653
4.57247e-05	1	green	6	9.64487507995196	1.07681272456671
0.000137174	1	green	6	9.6309136185005	1.79272679891845
0.000411523	1	green	6	10.0199458595706	2.78689662004389
0.001234568	1	green	6	24.9099850985858	9.29888719243162
0.003703704	1	green	6	94.8512692639905	1.49410879102196
0.011111111	1	green	6	99.1225138202219	0.683997104174932
0.033333333	1	green	6	99.3238915572517	0.541331192957434
0.1	1	green	6	99.4002258164392	0.53651360405526
10	1	green	6	99.2542394911953	0.356685664383982
0	10	green	6	8.93125430963949	3.32251678182456
5.08053e-06	10	green	6	10.4791683408295	1.36353395158069
1.52416e-05	10	green	6	10.0165547323986	2.42128285580229
4.57247e-05	10	green	6	11.8169111618224	1.80788527098011
0.000137174	10	green	6	10.9890631335386	2.17495828283723
0.000411523	10	green	6	11.5409940513706	2.55748696000593
0.001234568	10	green	6	28.7887161765952	10.2573305547925
0.003703704	10	green	6	95.5945404163062	0.705039235272832
0.011111111	10	green	6	99.0925851711311	0.697261131546595
0.033333333	10	green	6	99.3128753742585	0.618747545310619
0.1	10	green	6	99.0612070115824	1.10490294592657
10	10	green	6	99.3445052875462	0.596823928449843
0	0	red	6	9.8450500155495	4.67442341069817
5.08053e-06	0	red	6	14.7155612915855	8.06742893354654
1.52416e-05	0	red	6	13.6835894772999	2.22102894805927
4.57247e-05	0	red	6	16.0832716942542	6.89919119435589
0.000137174	0	red	6	18.8888673380848	6.00238964058515
0.000411523	0	red	6	14.257504248279	9.73695985713164
0.001234568	0	red	6	15.9405753007353	10.1992298637523
0.003703704	0	red	6	72.4081610790985	18.0166742463328
0.011111111	0	red	6	96.3504290813367	3.64078599456461
0.033333333	0	red	6	95.1343556275348	3.68590435266029
0.1	0	red	6	93.9818555323305	4.7953647462532
10	0	red	6	97.6285563221796	2.10717450284063
0	0.0625	red	6	17.1182432325159	5.62100010798568
5.08053e-06	0.0625	red	6	12.5808031412283	4.9643538822523
1.52416e-05	0.0625	red	6	16.6413865821508	6.48841632796054
4.57247e-05	0.0625	red	6	14.0442470026322	3.76169582588043
0.000137174	0.0625	red	6	21.5135043765832	5.04534697786073
0.000411523	0.0625	red	6	22.3550716608948	11.674804526575
0.001234568	0.0625	red	6	36.5281154481412	12.9510366220646
0.003703704	0.0625	red	6	82.8630940636085	11.8714945548509
0.011111111	0.0625	red	6	97.3367110002411	3.62369359623434
0.033333333	0.0625	red	6	86.6494208860896	12.1351880254145
0.1	0.0625	red	6	93.8209933805247	5.24442221313163
10	0.0625	red	6	95.0418701521485	4.38783488749149
0	0.09	red	6	15.3771108845109	10.8634069109382
5.08053e-06	0.09	red	6	9.64463893974825	2.99948922521152
1.52416e-05	0.09	red	6	10.95307211744	2.64196878268106
4.57247e-05	0.09	red	6	23.4607416273167	7.73994287029219
0.000137174	0.09	red	6	14.3346575784053	1.31574866899288
0.000411523	0.09	red	6	20.3735836590112	8.14679198668785
0.001234568	0.09	red	6	39.4431415921497	6.62535432574124
0.003703704	0.09	red	6	95.7419626326524	3.1257573080292
0.011111111	0.09	red	6	93.3138979433416	7.71636241823206
0.033333333	0.09	red	6	96.0284896255822	5.47698609423885
0.1	0.09	red	6	97.4055909815669	3.04401162608005
10	0.09	red	6	98.9230546768993	0.721503658026939
0	0.125	red	6	15.0840355083597	5.47116070027815
5.08053e-06	0.125	red	6	17.1525521413478	5.37971838802462
1.52416e-05	0.125	red	6	23.5743540582582	3.65315076375262
4.57247e-05	0.125	red	6	23.8629804770767	4.87850247585891
0.000137174	0.125	red	6	21.202573627012	10.3327967709773
0.000411523	0.125	red	6	28.5915261882972	20.8554516945279
0.001234568	0.125	red	6	51.9091124584703	19.8951259370971
0.003703704	0.125	red	6	90.0739154167129	7.97295670358831
0.011111111	0.125	red	6	90.0923610313315	10.2316912162729
0.033333333	0.125	red	6	97.7870347838023	2.02000239905526
0.1	0.125	red	6	99.5739281132522	0.0640168092105127
10	0.125	red	6	99.2752217495686	0.133176896901527
0	0.16	red	6	15.7234263698827	8.26499541065725
5.08053e-06	0.16	red	6	19.28541634589	5.15456940492307
1.52416e-05	0.16	red	6	22.2860752988607	8.23621046911726
4.57247e-05	0.16	red	6	22.4450447710414	6.91320192690685
0.000137174	0.16	red	6	21.6211115073209	3.23243932467714
0.000411523	0.16	red	6	31.4063150482695	18.6861891538153
0.001234568	0.16	red	6	59.5100351989745	17.8721100132237
0.003703704	0.16	red	6	95.84225061358	6.24336778492053
0.011111111	0.16	red	6	96.2725696119388	4.99824006644695
0.033333333	0.16	red	6	99.4700827475866	0.414324524728122
0.1	0.16	red	6	99.6915106994255	0.0912380535704739
10	0.16	red	6	99.2818900104298	0.131103948023619
0	0.5	red	6	17.2927537330912	5.63148156934726
5.08053e-06	0.5	red	6	23.1672525232816	3.53789027245014
1.52416e-05	0.5	red	6	23.6354865367772	12.5387413458904
4.57247e-05	0.5	red	6	23.9610594420789	10.7859635686847
0.000137174	0.5	red	6	30.2047640387417	9.19193623075411
0.000411523	0.5	red	6	35.3737166805403	14.3080828203979
0.001234568	0.5	red	6	75.4793265806665	9.42555264134842
0.003703704	0.5	red	6	94.3005135597401	9.09890499960805
0.011111111	0.5	red	6	98.2374074202801	2.27742376854298
0.033333333	0.5	red	6	99.6865769943358	0.100511119530662
0.1	0.5	red	6	99.6411511201239	0.0838265053358236
10	0.5	red	6	99.3616378814285	0.242117871856817
0	1	red	6	18.6347270987179	4.77841888354991
5.08053e-06	1	red	6	26.0645333558211	4.07814624814218
1.52416e-05	1	red	6	34.8707468482887	2.83089166299021
4.57247e-05	1	red	6	29.65222536139	9.13684735106616
0.000137174	1	red	6	34.6974014975159	3.18149010556771
0.000411523	1	red	6	52.5729412739472	11.1903178611513
0.001234568	1	red	6	82.3458326299653	18.1972332416543
0.003703704	1	red	6	96.2310283897953	3.72412410429401
0.011111111	1	red	6	99.2526192266201	0.55672132187608
0.033333333	1	red	6	99.6972434480014	0.202569338738255
0.1	1	red	6	99.7083286532427	0.172728478032233
10	1	red	6	99.3743881893814	0.165314917913131
0	10	red	6	25.0148752864843	7.70381493690247
5.08053e-06	10	red	6	23.8869752418718	5.05597302715043
1.52416e-05	10	red	6	33.5143990768732	16.8262029981062
4.57247e-05	10	red	6	34.8217195287141	10.3912320020398
0.000137174	10	red	6	34.7816737969986	8.59603276396731
0.000411523	10	red	6	56.0920441432398	9.53702115037253
0.001234568	10	red	6	85.1727551909548	7.55579373806161
0.003703704	10	red	6	91.0176285293178	8.81608195804555
0.011111111	10	red	6	98.3643854366383	1.94151239583524
0.033333333	10	red	6	98.9808668924485	0.815194860003133
0.1	10	red	6	99.5083139539182	0.323659666445196
10	10	red	6	98.9161697780349	0.213580860940975
0	0	green	8	2.89301199950098	2.76170056437266
5.08053e-06	0	green	8	3.17800666381773	4.1440332890669
1.52416e-05	0	green	8	3.45082248710279	4.34187164098974
4.57247e-05	0	green	8	3.66356146136819	4.57596137366264
0.000137174	0	green	8	3.71577875276569	4.63104561789976
0.000411523	0	green	8	4.00765665493312	4.23484390015691
0.001234568	0	green	8	3.49136467797954	3.90391244358336
0.003703704	0	green	8	3.36581214972122	3.75744849183293
0.011111111	0	green	8	1.99639562668922	2.04585188721795
0.033333333	0	green	8	2.60489619305153	1.15547921737268
0.1	0	green	8	1.89227973873673	0.487326568264096
10	0	green	8	2.47375665727014	1.16596221320037
0	0.0625	green	8	35.9797896987505	55.5312263872979
5.08053e-06	0.0625	green	8	5.19808111303125	3.58685485012428
1.52416e-05	0.0625	green	8	5.34216422081298	4.32878438552394
4.57247e-05	0.0625	green	8	5.16238806951721	3.74910239677121
0.000137174	0.0625	green	8	5.635104526027	4.05289862234902
0.000411523	0.0625	green	8	5.71910604044153	4.1068566628119
0.001234568	0.0625	green	8	6.15610926175887	4.44496607419374
0.003703704	0.0625	green	8	5.98433073067466	4.35850554511955
0.011111111	0.0625	green	8	4.55962959531975	2.79664414352837
0.033333333	0.0625	green	8	2.75565908570562	1.64602925810632
0.1	0.0625	green	8	3.32996356586178	1.95665665044447
10	0.0625	green	8	7.87572899471751	7.01929531059705
0	0.09	green	8	4.23165444830197	3.47065403931273
5.08053e-06	0.09	green	8	4.51924663342149	3.57720345292128
1.52416e-05	0.09	green	8	8.62868928845757	8.35664786831252
4.57247e-05	0.09	green	8	5.80304105418846	3.85988266552084
0.000137174	0.09	green	8	5.94359749893465	4.48353746746029
0.000411523	0.09	green	8	5.51427722697039	3.92806383238088
0.001234568	0.09	green	8	6.39280925473511	4.45094462393876
0.003703704	0.09	green	8	6.16314199255681	4.71758989433472
0.011111111	0.09	green	8	6.97451518519644	4.84854268460112
0.033333333	0.09	green	8	20.5119203145076	12.9862296871318
0.1	0.09	green	8	39.8077079808982	22.1993144494414
10	0.09	green	8	56.2779766403434	33.6069336775958
0	0.125	green	8	5.63923427200201	4.25538897455732
5.08053e-06	0.125	green	8	5.54664647368502	4.52810994158025
1.52416e-05	0.125	green	8	6.05880114134712	4.38250649624703
4.57247e-05	0.125	green	8	7.01355380997242	5.09007840055922
0.000137174	0.125	green	8	7.21242909306662	5.31674200140934
0.000411523	0.125	green	8	6.59395142802405	4.82009441746976
0.001234568	0.125	green	8	6.53631183113784	4.41418414271112
0.003703704	0.125	green	8	7.92560959868401	5.54924399244442
0.011111111	0.125	green	8	23.1729206123381	12.5660844287037
0.033333333	0.125	green	8	76.1359245425519	9.79660244660668
0.1	0.125	green	8	88.7005366878683	9.76234467675801
10	0.125	green	8	93.5585948883101	6.35683635221343
0	0.16	green	8	3.91691758929978	3.17855274230141
5.08053e-06	0.16	green	8	4.93967929105234	3.86909958160007
1.52416e-05	0.16	green	8	5.15196697889868	4.03879139475549
4.57247e-05	0.16	green	8	6.33346080793347	4.5025590299812
0.000137174	0.16	green	8	6.52118330958918	4.17161413123589
0.000411523	0.16	green	8	5.71708938086672	4.69143650079
0.001234568	0.16	green	8	5.6238081925417	4.05836260926222
0.003703704	0.16	green	8	9.19170439998906	6.46770967125272
0.011111111	0.16	green	8	61.1560164186102	12.3561549227495
0.033333333	0.16	green	8	95.9687717507958	2.2153720926923
0.1	0.16	green	8	97.3707540330701	3.15881880243948
10	0.16	green	8	98.565170827187	1.26765352321612
0	0.5	green	8	6.26952869199059	4.74338904647658
5.08053e-06	0.5	green	8	6.54327447233921	5.01650017968435
1.52416e-05	0.5	green	8	6.52377884073711	4.98255757773331
4.57247e-05	0.5	green	8	7.79672765226756	5.2898816793159
0.000137174	0.5	green	8	7.4822415684364	5.30116826710376
0.000411523	0.5	green	8	6.29449437740659	4.99313944875773
0.001234568	0.5	green	8	12.9595416822538	9.44365216043551
0.003703704	0.5	green	8	84.9342739572275	1.35809326919126
0.011111111	0.5	green	8	99.6430368539303	0.281921832692079
0.033333333	0.5	green	8	99.7889563826746	0.300404326507908
0.1	0.5	green	8	99.915216520261	0.0396699533278597
10	0.5	green	8	99.4915232705722	0.195025830983195
0	1	green	8	7.70332097539838	0.634533851233013
5.08053e-06	1	green	8	7.89419218122296	0.0108307763287234
1.52416e-05	1	green	8	8.70731752085493	0.148411835858005
4.57247e-05	1	green	8	9.05433018330608	1.04161700971277
0.000137174	1	green	8	8.72651399024437	2.05037569437613
0.000411523	1	green	8	12.88519657082	0.996040100510846
0.001234568	1	green	8	47.7252852074563	2.49713654230996
0.003703704	1	green	8	99.0256458035053	0.18156561465966
0.011111111	1	green	8	99.9341594280952	0.0160689621471772
0.033333333	1	green	8	99.9559543947988	0.0156110421216329
0.1	1	green	8	99.9277219447372	0.0398202432361751
10	1	green	8	99.5031083161328	0.24473001688333
0	10	green	8	6.76952281118786	1.06336889125869
5.08053e-06	10	green	8	7.58949227652912	0.0512113252517256
1.52416e-05	10	green	8	8.75404824574855	0.575207055466834
4.57247e-05	10	green	8	9.20147207507167	1.02899018715644
0.000137174	10	green	8	8.77685992535121	1.13426087449683
0.000411523	10	green	8	12.4405312822652	0.137979808340871
0.001234568	10	green	8	51.9251780094928	1.49693138346032
0.003703704	10	green	8	99.0929289872691	0.213648534465681
0.011111111	10	green	8	99.9283558296793	0.0233762881539789
0.033333333	10	green	8	99.9666844988803	0.0160404463887537
0.1	10	green	8	99.9606102103675	0.0401408205639389
10	10	green	8	99.9442265674867	0.0320058950216468
0	0	red	8	2.60149578865026	1.38140665023473
5.08053e-06	0	red	8	3.23696506580261	1.23784136318566
1.52416e-05	0	red	8	2.7857100164497	1.18274817853021
4.57247e-05	0	red	8	3.13451506983257	1.53985096264011
0.000137174	0	red	8	3.7235934767152	2.00341747118575
0.000411523	0	red	8	3.70629899767219	0.118246110737944
0.001234568	0	red	8	36.5241914620926	54.9809298101946
0.003703704	0	red	8	62.07170224407	29.3933174627118
0.011111111	0	red	8	99.811964049935	0.123297627069803
0.033333333	0	red	8	99.8281536711247	0.0963703991827565
0.1	0	red	8	99.7998419210543	0.0494577843005714
10	0	red	8	98.8239649006505	0.54618183500173
0	0.0625	red	8	2.72774403434724	1.28358969150931
5.08053e-06	0.0625	red	8	3.29250690370786	0.937714199786516
1.52416e-05	0.0625	red	8	2.89972591012579	1.1007955640524
4.57247e-05	0.0625	red	8	3.23346963492137	0.913858369127233
0.000137174	0.0625	red	8	5.33553332435864	2.38828397481261
0.000411523	0.0625	red	8	6.51665219085545	3.82849662481056
0.001234568	0.0625	red	8	23.2767867629973	22.5259507436718
0.003703704	0.0625	red	8	87.9495328133343	10.7985772582485
0.011111111	0.0625	red	8	99.8356463984714	0.0828141912835158
0.033333333	0.0625	red	8	99.7350865729213	0.267086809589895
0.1	0.0625	red	8	99.4879358770769	0.444226739686743
10	0.0625	red	8	99.1726764858073	0.229979062132184
0	0.09	red	8	2.00350767129638	0.634447706016528
5.08053e-06	0.09	red	8	2.62027952267701	1.65658822634488
1.52416e-05	0.09	red	8	2.14957704894362	1.20285606091903
4.57247e-05	0.09	red	8	5.35076192382856	1.98230801670982
0.000137174	0.09	red	8	4.66135508761802	2.21377786595895
0.000411523	0.09	red	8	7.32616564779515	4.07389328793672
0.001234568	0.09	red	8	31.3825244862655	27.4626432469936
0.003703704	0.09	red	8	95.0461303648819	3.80665120744925
0.011111111	0.09	red	8	99.7658453709323	0.0553604543657094
0.033333333	0.09	red	8	99.5953096305628	0.424801477978945
0.1	0.09	red	8	99.7385695029368	0.0590485041556461
10	0.09	red	8	98.3190056789632	1.66980950484508
0	0.125	red	8	3.95028424525089	1.87094220958725
5.08053e-06	0.125	red	8	3.89378788635313	1.41178830153449
1.52416e-05	0.125	red	8	3.81794316758212	1.02176463244984
4.57247e-05	0.125	red	8	5.62059019896938	0.353298212649044
0.000137174	0.125	red	8	5.9526028520642	2.7725078519816
0.000411523	0.125	red	8	9.09643694615478	3.9079336176547
0.001234568	0.125	red	8	30.2087062682262	23.0659245019411
0.003703704	0.125	red	8	95.9746627227323	1.39396118588029
0.011111111	0.125	red	8	98.8275466382603	1.80477072273463
0.033333333	0.125	red	8	99.8482922840451	0.0859008708116978
0.1	0.125	red	8	99.7749152322403	0.0986269856677473
10	0.125	red	8	98.8867762914504	1.05298728219208
0	0.16	red	8	4.7637136606095	3.639390274365
5.08053e-06	0.16	red	8	7.07166378949011	2.3689854894651
1.52416e-05	0.16	red	8	4.65588150612796	1.64978315016192
4.57247e-05	0.16	red	8	6.82424654456392	0.132721655878383
0.000137174	0.16	red	8	5.55004745344262	1.25541025846071
0.000411523	0.16	red	8	11.9414416706393	3.73442347527756
0.001234568	0.16	red	8	35.5803493087982	23.3264962356802
0.003703704	0.16	red	8	98.5077022603156	1.24013986667737
0.011111111	0.16	red	8	99.6000300041642	0.454550596714539
0.033333333	0.16	red	8	99.8751940641215	0.0519820639787459
0.1	0.16	red	8	99.8095771420339	0.138433283444529
10	0.16	red	8	99.2130196797932	0.543945403354176
0	0.5	red	8	4.34982539420164	2.23057905322055
5.08053e-06	0.5	red	8	5.26351060129707	1.75829433034421
1.52416e-05	0.5	red	8	4.85298423456291	1.17808473051779
4.57247e-05	0.5	red	8	5.8660312766601	2.95104548824122
0.000137174	0.5	red	8	7.0167437503698	1.90178280738359
0.000411523	0.5	red	8	7.41355341872005	3.3560898683228
0.001234568	0.5	red	8	64.7536686861924	24.5512464353946
0.003703704	0.5	red	8	98.6393980777892	1.91444405728852
0.011111111	0.5	red	8	99.8582058106422	0.0712651235225966
0.033333333	0.5	red	8	99.8990463871125	0.0552557534754886
0.1	0.5	red	8	99.8239421532842	0.115404563447746
10	0.5	red	8	99.3068543791709	0.187258547343167
0	1	red	8	6.20119971417564	2.32590870832072
5.08053e-06	1	red	8	7.19017433957984	1.09203805840411
1.52416e-05	1	red	8	8.81840753780215	2.51971702932462
4.57247e-05	1	red	8	6.46642835575462	2.4841903622625
0.000137174	1	red	8	7.03697690959814	1.35260393993953
0.000411523	1	red	8	19.5888260365201	8.39703723174063
0.001234568	1	red	8	90.5435593418509	7.96663222407552
0.003703704	1	red	8	98.209743445239	2.87551514790047
0.011111111	1	red	8	99.9009490921599	0.0803214345746862
0.033333333	1	red	8	99.927886045729	0.0646430102451584
0.1	1	red	8	99.8242776505082	0.112217141644925
10	1	red	8	99.2980521107452	0.32998884206097
0	10	red	8	4.5537396993614	1.66800496657409
5.08053e-06	10	red	8	5.46741203161615	1.91305670404915
1.52416e-05	10	red	8	6.34379314179904	3.13799078807873
4.57247e-05	10	red	8	5.44327533863641	0.637201539672752
0.000137174	10	red	8	8.79434514945118	5.03606903955611
0.000411523	10	red	8	27.0828175699823	20.4941217440513
0.001234568	10	red	8	91.9075838230857	6.55327162272392
0.003703704	10	red	8	99.6088248194692	0.331160800980049
0.011111111	10	red	8	99.7573699753249	0.0588642270764266
0.033333333	10	red	8	99.9456914983103	0.0760639899923384
0.1	10	red	8	99.8582766099782	0.0239780050894405
10	10	red	8	99.8449424896672	0.145799163225237
0	0	green	10	0.241655731124813	0.108325331465287
5.08053e-06	0	green	10	0.214704109166023	0.115015842479267
1.52416e-05	0	green	10	0.190344509077885	0.0758661336703444
4.57247e-05	0	green	10	0.258881622446879	0.0658357235754656
0.000137174	0	green	10	0.180378243971189	0.0582758287591633
0.000411523	0	green	10	0.211094322732406	0.0509429552603541
0.001234568	0	green	10	0.234860869837344	0.0891257739262395
0.003703704	0	green	10	0.214984356405105	0.0978516497695649
0.011111111	0	green	10	0.276401626918435	0.125445216346333
0.033333333	0	green	10	0.388489412610627	0.135709500747711
0.1	0	green	10	0.542464457693554	0.0743684842569017
10	0	green	10	0.646059014391584	0.0967506700663141
0	0.0625	green	10	0.20348970722068	0.0883655392118974
5.08053e-06	0.0625	green	10	0.24773393119699	0.108491334855559
1.52416e-05	0.0625	green	10	0.265196128161719	0.112039778793259
4.57247e-05	0.0625	green	10	0.190687121589928	0.0523180972302138
0.000137174	0.0625	green	10	0.221172097382713	0.0651330575372134
0.000411523	0.0625	green	10	0.25115036239128	0.0993143740669988
0.001234568	0.0625	green	10	0.305360157055487	0.111596736107901
0.003703704	0.0625	green	10	0.261358815124187	0.0874814148824044
0.011111111	0.0625	green	10	0.288366519340802	0.0609868101266934
0.033333333	0.0625	green	10	0.363800641497603	0.0655904875981121
0.1	0.0625	green	10	1.54625329142666	1.13502663388181
10	0.0625	green	10	6.11419841905056	7.27711347252482
0	0.09	green	10	0.170041165516379	0.085265724660961
5.08053e-06	0.09	green	10	0.235513755062811	0.117357351881056
1.52416e-05	0.09	green	10	0.238326163256888	0.0145809271563452
4.57247e-05	0.09	green	10	0.293299261035515	0.137260042472339
0.000137174	0.09	green	10	0.255919443260444	0.0999661472587854
0.000411523	0.09	green	10	0.221061074388055	0.0355267777585982
0.001234568	0.09	green	10	0.245110851864599	0.0491424641930994
0.003703704	0.09	green	10	0.275065885811412	0.0625833401982498
0.011111111	0.09	green	10	0.47243988282935	0.0992004768582879
0.033333333	0.09	green	10	15.7178912163881	8.92245351171839
0.1	0.09	green	10	42.2094708929523	17.0903761205527
10	0.09	green	10	63.9556802674414	28.0608736444882
0	0.125	green	10	0.258548018649128	0.0414909572337565
5.08053e-06	0.125	green	10	0.224281813965446	0.079509373838816
1.52416e-05	0.125	green	10	0.340249335675393	0.181031204190787
4.57247e-05	0.125	green	10	0.224683198864226	0.0169460020049572
0.000137174	0.125	green	10	0.370154780705744	0.13192425366918
0.000411523	0.125	green	10	0.310010398324592	0.0552964415174446
0.001234568	0.125	green	10	0.336706249729159	0.0959112602628407
0.003703704	0.125	green	10	0.370937838929056	0.0493919155442887
0.011111111	0.125	green	10	10.5652559190565	3.77090738674775
0.033333333	0.125	green	10	80.0294460899802	5.54836341809025
0.1	0.125	green	10	93.8017546951961	4.35729158698808
10	0.125	green	10	97.1763719612891	2.5720187001812
0	0.16	green	10	0.217651886105062	0.103972942094746
5.08053e-06	0.16	green	10	0.166887002629847	0.0424739687723749
1.52416e-05	0.16	green	10	0.312319941616687	0.0723425916441337
4.57247e-05	0.16	green	10	0.323137960608542	0.031997040649353
0.000137174	0.16	green	10	0.346401714972562	0.089507702870509
0.000411523	0.16	green	10	0.222265896320043	0.0732030509541373
0.001234568	0.16	green	10	0.303798165944314	0.120773762316331
0.003703704	0.16	green	10	0.656342527397079	0.0467226900882811
0.011111111	0.16	green	10	56.1866595196707	7.42537810235544
0.033333333	0.16	green	10	97.5847662482642	0.871027827016872
0.1	0.16	green	10	99.1188301662582	0.913883316128034
10	0.16	green	10	99.1831263910008	0.48022067595367
0	0.5	green	10	0.333405817198618	0.0776157175956024
5.08053e-06	0.5	green	10	0.313452490432258	0.107851095117752
1.52416e-05	0.5	green	10	0.289946064750214	0.0552005705525862
4.57247e-05	0.5	green	10	0.309057240856638	0.133197004220693
0.000137174	0.5	green	10	0.402007805296983	0.0862576540703632
0.000411523	0.5	green	10	0.280073690068131	0.0547483563192603
0.001234568	0.5	green	10	0.86071335798778	0.439138757789568
0.003703704	0.5	green	10	75.8082045004242	14.0110401164547
0.011111111	0.5	green	10	99.7669452415956	0.0904529019645092
0.033333333	0.5	green	10	99.8494797537457	0.101861174689192
0.1	0.5	green	10	99.874177599682	0.0460145487564847
10	0.5	green	10	99.2201470126836	0.562684345034285
0	1	green	10	0.401126834899119	0.0749371962570103
5.08053e-06	1	green	10	0.364118976878445	0.0983747935224595
1.52416e-05	1	green	10	0.330033650218348	0.0663256547459807
4.57247e-05	1	green	10	0.469764994153323	0.20682848612532
0.000137174	1	green	10	0.465018086986369	0.0641204477562101
0.000411523	1	green	10	0.67252128722554	0.421791360940416
0.001234568	1	green	10	18.0481065136618	13.5210415339075
0.003703704	1	green	10	98.5383988407979	0.917542831284476
0.011111111	1	green	10	99.8432373108637	0.122915305132973
0.033333333	1	green	10	99.7663354584705	0.112816781414704
0.1	1	green	10	99.9351871275411	0.0595963210836878
10	1	green	10	99.1759401044614	0.396410654529634
0	10	green	10	0.374271003204193	0.169271605707013
5.08053e-06	10	green	10	0.407723294079149	0.158410294596084
1.52416e-05	10	green	10	0.417760531139017	0.222432087073646
4.57247e-05	10	green	10	0.424992102645816	0.191290635610622
0.000137174	10	green	10	0.406943839836681	0.0973443715886989
0.000411523	10	green	10	0.602476198718803	0.304288919710948
0.001234568	10	green	10	23.8572155372232	16.157593793323
0.003703704	10	green	10	98.8860557350535	0.569015719943005
0.011111111	10	green	10	99.8292889584256	0.171007547244695
0.033333333	10	green	10	99.8358846201915	0.106377773791319
0.1	10	green	10	99.9351635417245	0.0150033207740011
10	10	green	10	99.9796690784999	0.0200927806741009
0	0	red	10	0.480451855580979	0.22591331114474
5.08053e-06	0	red	10	0.390727745238558	0.114508895432224
1.52416e-05	0	red	10	0.362965800584786	0.102573510247874
4.57247e-05	0	red	10	0.584112090414257	0.228295991101966
0.000137174	0	red	10	0.397225722135103	0.0921575189288887
0.000411523	0	red	10	0.57515447419754	0.085951926697421
0.001234568	0	red	10	1.15981823504912	0.36151976888056
0.003703704	0	red	10	56.1658284883609	32.8610198150986
0.011111111	0	red	10	99.6981454162463	0.182233794488551
0.033333333	0	red	10	99.9122738371109	0.0206493166274828
0.1	0	red	10	99.8036328730701	0.106373921289383
10	0	red	10	99.1753595262393	0.0704114467034264
0	0.0625	red	10	0.425389247718482	0.340016592495578
5.08053e-06	0.0625	red	10	0.374117259873817	0.143789843351271
1.52416e-05	0.0625	red	10	0.468680496263925	0.291257966009175
4.57247e-05	0.0625	red	10	0.377960092115935	0.147018005551011
0.000137174	0.0625	red	10	0.560677635873391	0.0935212542416539
0.000411523	0.0625	red	10	0.561233559798667	0.1148040171874
0.001234568	0.0625	red	10	2.64683229154925	1.94578801163579
0.003703704	0.0625	red	10	76.6940473199191	17.8931165841717
0.011111111	0.0625	red	10	99.8324333177041	0.148996928836593
0.033333333	0.0625	red	10	99.8406700316308	0.0640412642875943
0.1	0.0625	red	10	99.8681416472237	0.0860015072684615
10	0.0625	red	10	99.0934600452344	0.223360041685944
0	0.09	red	10	0.391963445884567	0.169518867637497
5.08053e-06	0.09	red	10	0.347621409250712	0.186926449084163
1.52416e-05	0.09	red	10	0.371820203996969	0.295777979183332
4.57247e-05	0.09	red	10	0.501936287037461	0.101702634678767
0.000137174	0.09	red	10	0.635647016945696	0.258445546501302
0.000411523	0.09	red	10	0.642118912154691	0.144742175475934
0.001234568	0.09	red	10	5.1774069918459	5.29811530057312
0.003703704	0.09	red	10	87.4848718226952	9.2959080129695
0.011111111	0.09	red	10	99.8361308751741	0.0536567038380308
0.033333333	0.09	red	10	99.8680773024576	0.128418919323429
0.1	0.09	red	10	99.8216500246199	0.135088449631231
10	0.09	red	10	99.0073432579681	0.210656154339171
0	0.125	red	10	0.487587111111142	0.226679074658186
5.08053e-06	0.125	red	10	0.63288465838986	0.262651569148662
1.52416e-05	0.125	red	10	0.567477316954329	0.296676141205219
4.57247e-05	0.125	red	10	0.547148842462784	0.124432887657929
0.000137174	0.125	red	10	0.707241687167266	0.350753513595654
0.000411523	0.125	red	10	0.831449858537264	0.187960220029477
0.001234568	0.125	red	10	9.75125624037906	10.8480288441845
0.003703704	0.125	red	10	87.7978067474035	6.21201369519975
0.011111111	0.125	red	10	99.8514020349946	0.0474113003708729
0.033333333	0.125	red	10	99.9057471508915	0.0880404718207595
0.1	0.125	red	10	99.8565715878973	0.100309175622652
10	0.125	red	10	99.2404926861493	0.341691949574993
0	0.16	red	10	0.605211754502598	0.128316783843773
5.08053e-06	0.16	red	10	0.522594480580335	0.266439098941147
1.52416e-05	0.16	red	10	0.653384787627483	0.176248212564902
4.57247e-05	0.16	red	10	0.607443469828474	0.256974325270297
0.000137174	0.16	red	10	0.631740899573104	0.168089124330137
0.000411523	0.16	red	10	0.915631894240163	0.256619870141237
0.001234568	0.16	red	10	14.241283423819	16.8717730583938
0.003703704	0.16	red	10	93.1977446506959	5.75433178831309
0.011111111	0.16	red	10	99.8290475719068	0.120793582631273
0.033333333	0.16	red	10	99.8298276887122	0.10739256458354
0.1	0.16	red	10	99.8567614039587	0.0801470427447605
10	0.16	red	10	99.1799900992862	0.447584209239025
0	0.5	red	10	0.733063530051004	0.283056352342186
5.08053e-06	0.5	red	10	0.757782189597646	0.354392073140008
1.52416e-05	0.5	red	10	0.737143616626245	0.1216145007613
4.57247e-05	0.5	red	10	0.779686795815888	0.225083916684746
0.000137174	0.5	red	10	0.858886068881212	0.195699375482229
0.000411523	0.5	red	10	1.47628670370754	0.321392935418335
0.001234568	0.5	red	10	32.3552324848872	29.5730741392649
0.003703704	0.5	red	10	97.9219295775051	2.06238598486096
0.011111111	0.5	red	10	99.824388923992	0.0934786192654269
0.033333333	0.5	red	10	99.8371377462486	0.144014753001178
0.1	0.5	red	10	99.7835925545283	0.102616862219894
10	0.5	red	10	99.2431333518459	0.205543277662059
0	1	red	10	0.765437012890692	0.383504594401781
5.08053e-06	1	red	10	0.800213141024593	0.261878920243925
1.52416e-05	1	red	10	0.968652256912698	0.597054081413767
4.57247e-05	1	red	10	0.98393025702885	0.478063912658268
0.000137174	1	red	10	1.01207914878743	0.478833781098712
0.000411523	1	red	10	1.76650439413624	0.608847856822037
0.001234568	1	red	10	48.3249005264334	37.9455250871407
0.003703704	1	red	10	98.9076171692728	1.07279219780369
0.011111111	1	red	10	99.8483562671626	0.0360027242392629
0.033333333	1	red	10	99.913056853281	0.0392022996484417
0.1	1	red	10	99.8762689425645	0.05922623287878
10	1	red	10	98.669123362775	0.765408802038259
0	10	red	10	0.978276927621426	0.508426853460675
5.08053e-06	10	red	10	1.12457416888907	0.761382064762881
1.52416e-05	10	red	10	0.961512946834284	0.611368686557587
4.57247e-05	10	red	10	1.18851388915786	0.743156519512997
0.000137174	10	red	10	0.997612363883203	0.688376799343165
0.000411523	10	red	10	2.57727600908513	0.78666906328871
0.001234568	10	red	10	58.0677100321094	31.5835088797187
0.003703704	10	red	10	99.3632057205496	0.38314887347041
0.011111111	10	red	10	99.8461300373177	0.0832237906405956
0.033333333	10	red	10	99.8528033160928	0.00604284172086201
0.1	10	red	10	99.7701028075311	0.233695831936805
10	10	red	10	99.4317668054427	0.780728241907737
