# Supplementary material for: Controlling spatiotemporal pattern formation in a concentration gradient with a synthetic toggle switch
Source: Mol Syst Biol. 2020 Jun 12;16(6):e9361. doi: 10.15252/msb.20199361 (PMC7290156; doi:10.15252/msb.20199361)
Supplement: Supplementary file 10 — Source Data for Figure 4 [file MSB-16-e9361-s009.zip]

Archive with 5 entries (4 files):
- SourceDataForFigure4/
- SourceDataForFigure4/MSB-19-9361_SourceDataForFigure4B.txt
- SourceDataForFigure4/MSB-19-9361_SourceDataForFigure4B_mean.txt
- SourceDataForFigure4/MSB_19_9261_SourceDataForFigure4_0125mM.tif
- SourceDataForFigure4/MSB_19_9261_SourceDataForFigure4_1mM.tif
