# Supplementary material for: Controlling spatiotemporal pattern formation in a concentration gradient with a synthetic toggle switch
Source: Mol Syst Biol. 2020 Jun 12;16(6):e9361. doi: 10.15252/msb.20199361 (PMC7290156; doi:10.15252/msb.20199361)
Supplement: Supplementary file 10 — Source Data for Figure 4 [file MSB-16-e9361-s009.zip › SourceDataForFigure4/MSB-19-9361_SourceDataForFigure4B.txt]

IPTG[mM]	time[h]	square	RED[a.u]	GREEN[a.u]	replicate
1	1	1	9.771	26.993	0
1	1	2	9.729	24.25	0
1	1	3	9.771	28.229	0
1	1	4	9.836	23.357	0
1	1	5	9.643	16.657	0
1	1	6	9.621	12.914	0
1	1	7	9.793	12.343	0
1	1	8	9.693	12.221	0
1	1	9	9.307	12.814	0
1	1	10	9.736	12.6	0
1	1	11	9.879	12.193	0
1	1	12	9.736	11.893	0
1	1	13	9.686	12.864	0
1	1	14	9.743	12.936	0
1	1	15	9.443	12.486	0
1	1	16	9.721	12.443	0
1	1	17	9.614	13.214	0
1	1	18	9.507	12.714	0
1	1	19	9.507	12.157	0
1	1	20	10.043	11.814	0
0.5	1	1	9.4	14.886	0
0.5	1	2	9.507	12.571	0
0.5	1	3	9.493	13.521	0
0.5	1	4	9.414	15.021	0
0.5	1	5	9.293	15.014	0
0.5	1	6	9.771	14.493	0
0.5	1	7	9.6	13.9	0
0.5	1	8	9.579	14.243	0
0.5	1	9	9.393	14.479	0
0.5	1	10	9.564	14.636	0
0.5	1	11	9.557	12.436	0
0.5	1	12	9.357	12.914	0
0.5	1	13	9.457	13.036	0
0.5	1	14	9.364	13.4	0
0.5	1	15	9.486	13.821	0
0.5	1	16	9.614	13.329	0
0.5	1	17	9.779	11.329	0
0.5	1	18	9.471	11.721	0
0.5	1	19	9.779	13.007	0
0.5	1	20	9.886	12.407	0
0.125	1	1	10.489	16.16	0
0.125	1	2	10.723	12.415	0
0.125	1	3	10.202	14.468	0
0.125	1	4	10.447	15.798	0
0.125	1	5	10.181	15.5	0
0.125	1	6	10.351	15.723	0
0.125	1	7	10.489	14.223	0
0.125	1	8	10.096	13.926	0
0.125	1	9	10.362	13.809	0
0.125	1	10	9.904	13.489	0
0.125	1	11	9.798	13.553	0
0.125	1	12	10.234	13.298	0
0.125	1	13	10.138	12.67	0
0.125	1	14	10.053	12.032	0
0.125	1	15	10.106	12.968	0
0.125	1	16	9.862	11.606	0
0.125	1	17	9.734	11.032	0
0.125	1	18	10.085	11.415	0
0.125	1	19	9.745	11.628	0
0.125	1	20	9.787	11.936	0
1	1	1	10.307	28.6	1
1	1	2	10.179	34.307	1
1	1	3	10.079	35.2	1
1	1	4	10.014	29.386	1
1	1	5	10.321	19.971	1
1	1	6	9.893	16.064	1
1	1	7	10.064	16.564	1
1	1	8	10.029	17.986	1
1	1	9	10.093	19.086	1
1	1	10	9.921	17.971	1
1	1	11	10.221	14.7	1
1	1	12	9.821	14.729	1
1	1	13	10.129	15.964	1
1	1	14	10.236	15.736	1
1	1	15	10.079	14.086	1
1	1	16	10.236	13.85	1
1	1	17	10.207	13.607	1
1	1	18	10.057	15.864	1
1	1	19	9.907	16.793	1
1	1	20	10.343	15.35	1
0.5	1	1	9.486	16.671	1
0.5	1	2	9.514	16.443	1
0.5	1	3	9.379	16.229	1
0.5	1	4	9.271	18.243	1
0.5	1	5	9.414	18.35	1
0.5	1	6	9.479	16.893	1
0.5	1	7	9.243	16.85	1
0.5	1	8	9.607	16.493	1
0.5	1	9	9.479	16.664	1
0.5	1	10	9.329	16.95	1
0.5	1	11	9.564	16.779	1
0.5	1	12	9.779	16.8	1
0.5	1	13	9.6	16	1
0.5	1	14	9.321	13.443	1
0.5	1	15	9.379	13.6	1
0.5	1	16	9.393	14.893	1
0.5	1	17	9.621	15.736	1
0.5	1	18	9.621	14.307	1
0.5	1	19	9.607	13.907	1
0.5	1	20	9.514	16.85	1
0.125	1	1	10.457	16.307	1
0.125	1	2	10.579	15.693	1
0.125	1	3	10.429	14.836	1
0.125	1	4	10.286	17.079	1
0.125	1	5	9.986	17.493	1
0.125	1	6	10.121	17.129	1
0.125	1	7	10	16.336	1
0.125	1	8	10.15	15.614	1
0.125	1	9	9.936	15.35	1
0.125	1	10	10.193	15.243	1
0.125	1	11	9.771	16.229	1
0.125	1	12	9.936	15.85	1
0.125	1	13	9.886	14.764	1
0.125	1	14	9.571	14.936	1
0.125	1	15	9.979	14.871	1
0.125	1	16	9.793	14.836	1
0.125	1	17	9.621	14.986	1
0.125	1	18	9.814	17.2	1
0.125	1	19	9.964	16.293	1
0.125	1	20	9.557	14.164	1
1	1	1	10.312	19.284	2
1	1	2	10.239	18.193	2
1	1	3	10.771	21.541	2
1	1	4	10.147	17.853	2
1	1	5	10.174	13.789	2
1	1	6	9.899	13.835	2
1	1	7	10.266	11.908	2
1	1	8	10.33	11.358	2
1	1	9	10.468	12.578	2
1	1	10	10.596	11.917	2
1	1	11	10.367	11.147	2
1	1	12	10.404	10.275	2
1	1	13	10.284	10.936	2
1	1	14	10.339	11.468	2
1	1	15	10.514	10.862	2
1	1	16	10.532	10.661	2
1	1	17	10.321	10.642	2
1	1	18	10.459	11.073	2
1	1	19	10.505	10.908	2
1	1	20	10.807	11.138	2
0.5	1	1	9.514	12.85	2
0.5	1	2	9.286	12.421	2
0.5	1	3	9.143	11.5	2
0.5	1	4	9.179	11.9	2
0.5	1	5	9.2	12.286	2
0.5	1	6	9.236	13.107	2
0.5	1	7	9.379	12.814	2
0.5	1	8	9.2	11.614	2
0.5	1	9	9.243	11.893	2
0.5	1	10	9.014	12.486	2
0.5	1	11	9.236	12.143	2
0.5	1	12	9.329	11.643	2
0.5	1	13	9.293	11.521	2
0.5	1	14	9.221	11.25	2
0.5	1	15	9.336	12.093	2
0.5	1	16	9.164	12.107	2
0.5	1	17	9.314	12.857	2
0.5	1	18	9.479	10.729	2
0.5	1	19	9.586	10.5	2
0.5	1	20	9.393	11.8	2
0.125	1	1	7.793	9.245	2
0.125	1	2	7.712	8.701	2
0.125	1	3	7.783	9.245	2
0.125	1	4	7.397	9.223	2
0.125	1	5	7.56	9.337	2
0.125	1	6	7.435	9.087	2
0.125	1	7	7.391	9.087	2
0.125	1	8	7.391	9.446	2
0.125	1	9	7.288	9.141	2
0.125	1	10	7.332	8.967	2
0.125	1	11	7.424	8.755	2
0.125	1	12	7.196	8.766	2
0.125	1	13	7.342	8.875	2
0.125	1	14	7.261	8.168	2
0.125	1	15	7.228	8.283	2
0.125	1	16	7.272	9.071	2
0.125	1	17	7.19	9.37	2
0.125	1	18	7.174	8.125	2
0.125	1	19	7.283	8.652	2
0.125	1	20	7.228	9.054	2
1	2	1	9.579	36.921	0
1	2	2	9.579	32	0
1	2	3	9.664	36.879	0
1	2	4	9.543	28.921	0
1	2	5	9.85	18.643	0
1	2	6	9.629	14.464	0
1	2	7	9.786	13.093	0
1	2	8	9.329	12.729	0
1	2	9	9.629	13.586	0
1	2	10	9.421	13.207	0
1	2	11	9.7	12.75	0
1	2	12	9.443	12.793	0
1	2	13	9.493	13.786	0
1	2	14	9.536	13.829	0
1	2	15	9.414	13.571	0
1	2	16	9.507	13.614	0
1	2	17	9.329	13.679	0
1	2	18	9.371	13.707	0
1	2	19	9.614	12.75	0
1	2	20	9.614	12.336	0
0.5	2	1	9.671	20.336	0
0.5	2	2	9.457	14.564	0
0.5	2	3	9.443	17.036	0
0.5	2	4	9.579	19.214	0
0.5	2	5	9.686	18.629	0
0.5	2	6	9.393	16.871	0
0.5	2	7	9.664	16.486	0
0.5	2	8	9.836	16.893	0
0.5	2	9	9.807	16.964	0
0.5	2	10	9.693	16.171	0
0.5	2	11	9.679	13.721	0
0.5	2	12	9.907	14.521	0
0.5	2	13	9.593	14.8	0
0.5	2	14	9.707	15.293	0
0.5	2	15	9.7	15.843	0
0.5	2	16	9.75	15.3	0
0.5	2	17	9.743	12.071	0
0.5	2	18	9.729	12.6	0
0.5	2	19	9.921	14.529	0
0.5	2	20	9.871	14.143	0
0.125	2	1	10.255	23.085	0
0.125	2	2	10.33	15.043	0
0.125	2	3	10.702	19.223	0
0.125	2	4	10.128	20.638	0
0.125	2	5	10.277	18.34	0
0.125	2	6	10.106	18.585	0
0.125	2	7	10.17	16.713	0
0.125	2	8	9.904	15.777	0
0.125	2	9	10.053	15.745	0
0.125	2	10	9.915	15.702	0
0.125	2	11	10.043	15.723	0
0.125	2	12	9.84	14.947	0
0.125	2	13	9.67	14.894	0
0.125	2	14	9.915	13.33	0
0.125	2	15	9.713	14.138	0
0.125	2	16	9.606	12.553	0
0.125	2	17	9.351	12.074	0
0.125	2	18	9.702	12.564	0
0.125	2	19	9.5	12.915	0
0.125	2	20	9.16	12.319	0
1	2	1	9.879	35.057	1
1	2	2	9.993	39.55	1
1	2	3	9.75	41.443	1
1	2	4	10.121	33.136	1
1	2	5	10.079	20.771	1
1	2	6	10.021	16.657	1
1	2	7	9.9	17.471	1
1	2	8	9.943	19.25	1
1	2	9	10.036	20.957	1
1	2	10	10.164	19.086	1
1	2	11	9.914	15.186	1
1	2	12	10.129	15.464	1
1	2	13	9.857	16.571	1
1	2	14	9.693	16.971	1
1	2	15	9.921	14.721	1
1	2	16	10.15	14.2	1
1	2	17	10.207	14.471	1
1	2	18	10.036	16.514	1
1	2	19	9.943	17.664	1
1	2	20	10.143	16.021	1
0.5	2	1	9.407	19.271	1
0.5	2	2	9.2	18	1
0.5	2	3	9.529	17.943	1
0.5	2	4	9.414	20.121	1
0.5	2	5	9.471	19.664	1
0.5	2	6	9.457	18.507	1
0.5	2	7	9.093	18.414	1
0.5	2	8	9.464	17.879	1
0.5	2	9	9.536	17.479	1
0.5	2	10	9.443	18.043	1
0.5	2	11	9.55	18.093	1
0.5	2	12	9.529	18.057	1
0.5	2	13	9.564	17.086	1
0.5	2	14	9.464	14.05	1
0.5	2	15	9.629	13.829	1
0.5	2	16	9.35	16.286	1
0.5	2	17	9.743	17.129	1
0.5	2	18	9.371	14.943	1
0.5	2	19	9.421	13.629	1
0.5	2	20	9.493	18.707	1
0.125	2	1	10.336	18.771	1
0.125	2	2	10.221	18.371	1
0.125	2	3	10.121	16.743	1
0.125	2	4	9.971	19.186	1
0.125	2	5	9.993	19.457	1
0.125	2	6	9.864	19.643	1
0.125	2	7	9.814	17.786	1
0.125	2	8	10.007	16.686	1
0.125	2	9	9.743	16.35	1
0.125	2	10	10.007	16.607	1
0.125	2	11	9.664	17.793	1
0.125	2	12	9.75	17.136	1
0.125	2	13	10.164	16.893	1
0.125	2	14	9.721	16.129	1
0.125	2	15	9.693	16.429	1
0.125	2	16	9.486	15.7	1
0.125	2	17	9.393	16.079	1
0.125	2	18	9.636	18.993	1
0.125	2	19	9.45	17.9	1
0.125	2	20	9.571	14.407	1
1	2	1	10.587	23.009	2
1	2	2	10.532	21.45	2
1	2	3	10.147	25.661	2
1	2	4	10.367	20.294	2
1	2	5	10.45	14.569	2
1	2	6	10.431	14.202	2
1	2	7	10.257	12.789	2
1	2	8	10.147	12.211	2
1	2	9	10.138	13.312	2
1	2	10	10.119	12.358	2
1	2	11	10.037	11.872	2
1	2	12	10.183	10.761	2
1	2	13	10.358	11	2
1	2	14	10.349	11.67	2
1	2	15	10.294	10.752	2
1	2	16	10.385	10.734	2
1	2	17	10.138	10.78	2
1	2	18	10.587	11.138	2
1	2	19	10.229	11.064	2
1	2	20	10.505	11.294	2
0.5	2	1	9.186	14.407	2
0.5	2	2	9.114	13.757	2
0.5	2	3	9.236	12.414	2
0.5	2	4	8.993	12.75	2
0.5	2	5	9.129	12.814	2
0.5	2	6	9.314	14.364	2
0.5	2	7	9.436	13.393	2
0.5	2	8	9.079	12.286	2
0.5	2	9	9.214	12.3	2
0.5	2	10	9.386	13.093	2
0.5	2	11	9.307	12.657	2
0.5	2	12	9.343	12.121	2
0.5	2	13	9.4	12.136	2
0.5	2	14	9.157	11.55	2
0.5	2	15	9.3	12.736	2
0.5	2	16	9.093	12.636	2
0.5	2	17	9.271	13.571	2
0.5	2	18	9.536	11.164	2
0.5	2	19	9.336	10.864	2
0.5	2	20	9.05	12.114	2
0.125	2	1	7.495	10.348	2
0.125	2	2	7.587	9.5	2
0.125	2	3	7.353	9.734	2
0.125	2	4	7.429	9.815	2
0.125	2	5	7.31	9.707	2
0.125	2	6	7.288	9.565	2
0.125	2	7	7.163	9.587	2
0.125	2	8	7.19	9.886	2
0.125	2	9	7.071	9.799	2
0.125	2	10	7.266	9.391	2
0.125	2	11	7.103	9.103	2
0.125	2	12	7.136	9.342	2
0.125	2	13	7.071	9.179	2
0.125	2	14	6.924	8.446	2
0.125	2	15	7.06	8.647	2
0.125	2	16	7.054	9.668	2
0.125	2	17	6.87	9.717	2
0.125	2	18	7.179	8.413	2
0.125	2	19	7.19	8.886	2
0.125	2	20	6.924	9.511	2
1	3	1	11.929	40.464	0
1	3	2	11.614	35.286	0
1	3	3	12.071	39.914	0
1	3	4	11.457	31.879	0
1	3	5	10.321	21.436	0
1	3	6	10.114	15.829	0
1	3	7	10.171	14.214	0
1	3	8	9.893	14.486	0
1	3	9	10.05	15.164	0
1	3	10	9.829	15.186	0
1	3	11	10.029	14.107	0
1	3	12	9.964	14.229	0
1	3	13	9.993	15.386	0
1	3	14	10.057	16.007	0
1	3	15	10.007	14.586	0
1	3	16	10.107	15.057	0
1	3	17	10.107	15.507	0
1	3	18	9.779	15.314	0
1	3	19	10.129	14.321	0
1	3	20	10.136	13.607	0
0.5	3	1	9.257	21.986	0
0.5	3	2	9.1	16.264	0
0.5	3	3	9.407	18.893	0
0.5	3	4	9.507	21.429	0
0.5	3	5	9.5	20.371	0
0.5	3	6	9.379	20.321	0
0.5	3	7	9.307	19.186	0
0.5	3	8	9.257	20.257	0
0.5	3	9	9.564	19.507	0
0.5	3	10	9.429	18.643	0
0.5	3	11	9.371	15.621	0
0.5	3	12	9.271	16.6	0
0.5	3	13	9.636	16.671	0
0.5	3	14	9.457	17.929	0
0.5	3	15	9.45	18.293	0
0.5	3	16	9.479	16.979	0
0.5	3	17	9.679	13.286	0
0.5	3	18	9.657	14.1	0
0.5	3	19	9.564	16.25	0
0.5	3	20	9.779	15.207	0
0.125	3	1	10.745	34.011	0
0.125	3	2	10.66	20.128	0
0.125	3	3	10.383	26.681	0
0.125	3	4	10.628	30.181	0
0.125	3	5	10.404	27.617	0
0.125	3	6	10.287	25.904	0
0.125	3	7	10.181	21.479	0
0.125	3	8	10.191	20.011	0
0.125	3	9	10.213	19.074	0
0.125	3	10	10.074	18.67	0
0.125	3	11	9.862	18.989	0
0.125	3	12	10.245	18.234	0
0.125	3	13	9.723	17.5	0
0.125	3	14	10.096	15.574	0
0.125	3	15	9.734	16.106	0
0.125	3	16	9.691	14.202	0
0.125	3	17	9.319	13.479	0
0.125	3	18	9.872	14.33	0
0.125	3	19	9.426	14.447	0
0.125	3	20	9.777	14.447	0
1	3	1	10.7	39.829	1
1	3	2	10.843	46.05	1
1	3	3	11.114	47.6	1
1	3	4	10.893	37.836	1
1	3	5	10.429	23.679	1
1	3	6	10.243	18.629	1
1	3	7	10.307	19.757	1
1	3	8	10.464	22.164	1
1	3	9	10.157	24.264	1
1	3	10	10.479	21.764	1
1	3	11	10.093	16.743	1
1	3	12	10.236	16.857	1
1	3	13	10.321	18.686	1
1	3	14	10.429	18.414	1
1	3	15	10.186	16.193	1
1	3	16	10.436	15.571	1
1	3	17	10.436	15.486	1
1	3	18	10.343	18.557	1
1	3	19	10.343	19.693	1
1	3	20	10.607	17.614	1
0.5	3	1	9.35	22.314	1
0.5	3	2	9.05	20.786	1
0.5	3	3	9.329	20.25	1
0.5	3	4	9.157	23.071	1
0.5	3	5	9.471	23.507	1
0.5	3	6	9.221	22.129	1
0.5	3	7	9.329	20.65	1
0.5	3	8	9.436	20.607	1
0.5	3	9	9.029	20.336	1
0.5	3	10	9.4	20.629	1
0.5	3	11	9.329	20.414	1
0.5	3	12	9.457	20.664	1
0.5	3	13	9.343	19.171	1
0.5	3	14	9.3	15.436	1
0.5	3	15	9.314	15.493	1
0.5	3	16	9.657	17.621	1
0.5	3	17	9.393	18.879	1
0.5	3	18	9.593	16.186	1
0.5	3	19	9.386	15.543	1
0.5	3	20	9.671	20.95	1
0.125	3	1	10.279	24.729	1
0.125	3	2	10.414	23.264	1
0.125	3	3	10.164	20.686	1
0.125	3	4	10.486	24.55	1
0.125	3	5	10.114	24.471	1
0.125	3	6	10.036	23.457	1
0.125	3	7	10.221	20.079	1
0.125	3	8	9.921	18.829	1
0.125	3	9	9.771	18.507	1
0.125	3	10	9.893	18.679	1
0.125	3	11	9.879	20.264	1
0.125	3	12	9.936	19.343	1
0.125	3	13	9.914	19.071	1
0.125	3	14	9.636	18	1
0.125	3	15	9.586	18.464	1
0.125	3	16	9.493	17.871	1
0.125	3	17	9.5	17.679	1
0.125	3	18	9.471	21.586	1
0.125	3	19	9.536	20.057	1
0.125	3	20	9.371	16.143	1
1	3	1	11.56	25.275	2
1	3	2	11.092	22.505	2
1	3	3	11.284	26.248	2
1	3	4	11.055	21.44	2
1	3	5	10.67	15.45	2
1	3	6	10.33	14.899	2
1	3	7	10.569	13.248	2
1	3	8	10.284	12.835	2
1	3	9	10.477	13.881	2
1	3	10	10.743	12.936	2
1	3	11	10.339	12.147	2
1	3	12	10.349	10.89	2
1	3	13	10.477	11.284	2
1	3	14	10.376	12.385	2
1	3	15	10.661	11.239	2
1	3	16	10.651	11.073	2
1	3	17	10.376	11.037	2
1	3	18	10.688	11.532	2
1	3	19	10.752	11.367	2
1	3	20	10.633	11.128	2
0.5	3	1	9.15	15.257	2
0.5	3	2	9.129	14.529	2
0.5	3	3	9.05	13.007	2
0.5	3	4	9.186	13.107	2
0.5	3	5	9.236	14	2
0.5	3	6	9.15	14.821	2
0.5	3	7	9.071	14.421	2
0.5	3	8	9.007	12.836	2
0.5	3	9	9.107	13.079	2
0.5	3	10	9.55	13.8	2
0.5	3	11	9.179	13.686	2
0.5	3	12	9.021	12.814	2
0.5	3	13	9.136	12.507	2
0.5	3	14	9.271	12.236	2
0.5	3	15	9.057	13.236	2
0.5	3	16	9.214	13.971	2
0.5	3	17	9.3	14.65	2
0.5	3	18	9.129	11.421	2
0.5	3	19	9.25	11.3	2
0.5	3	20	9.214	12.607	2
0.125	3	1	7.467	11.734	2
0.125	3	2	7.962	10.337	2
0.125	3	3	7.397	11	2
0.125	3	4	7.228	11.212	2
0.125	3	5	7.467	10.81	2
0.125	3	6	7.375	10.522	2
0.125	3	7	7.353	10.522	2
0.125	3	8	7.234	10.81	2
0.125	3	9	7.141	10.065	2
0.125	3	10	7.114	10.092	2
0.125	3	11	7.234	9.63	2
0.125	3	12	7.082	9.957	2
0.125	3	13	6.984	9.674	2
0.125	3	14	7.065	9.022	2
0.125	3	15	7.12	9.043	2
0.125	3	16	7.179	10.418	2
0.125	3	17	7.054	10.446	2
0.125	3	18	7.027	8.783	2
0.125	3	19	6.918	9.424	2
0.125	3	20	7.261	10.228	2
1	4	1	18.186	43.329	0
1	4	2	17.086	36.814	0
1	4	3	19.371	42.771	0
1	4	4	16.643	34.236	0
1	4	5	12.536	22.243	0
1	4	6	10.786	16.714	0
1	4	7	10.264	15.479	0
1	4	8	10.314	16.321	0
1	4	9	10.214	19.829	0
1	4	10	10.121	20.3	0
1	4	11	9.9	18.414	0
1	4	12	10.1	18.714	0
1	4	13	10.357	20.821	0
1	4	14	10.207	21.343	0
1	4	15	10.271	19.707	0
1	4	16	10.079	19.421	0
1	4	17	10.25	21.75	0
1	4	18	10.214	21.021	0
1	4	19	10.1	17.779	0
1	4	20	10.086	16.629	0
0.5	4	1	9.936	25.5	0
0.5	4	2	9.457	17.243	0
0.5	4	3	9.8	20.357	0
0.5	4	4	10.207	23.95	0
0.5	4	5	10.3	23.214	0
0.5	4	6	10.457	22.214	0
0.5	4	7	9.936	21.679	0
0.5	4	8	9.707	24.571	0
0.5	4	9	9.693	26.414	0
0.5	4	10	9.45	24.35	0
0.5	4	11	9.571	19.7	0
0.5	4	12	10.136	21.343	0
0.5	4	13	9.421	22.779	0
0.5	4	14	9.5	23.071	0
0.5	4	15	9.693	24.443	0
0.5	4	16	10.014	21.871	0
0.5	4	17	9.621	15.679	0
0.5	4	18	9.679	17.186	0
0.5	4	19	9.964	21.114	0
0.5	4	20	9.814	18.321	0
0.125	4	1	11.085	51.511	0
0.125	4	2	10.862	28.17	0
0.125	4	3	10.798	42.649	0
0.125	4	4	10.915	50.596	0
0.125	4	5	10.851	45.372	0
0.125	4	6	10.734	43.447	0
0.125	4	7	10.617	34.947	0
0.125	4	8	10.298	31.745	0
0.125	4	9	10.415	29.33	0
0.125	4	10	10.298	27.117	0
0.125	4	11	10.287	27.064	0
0.125	4	12	10.287	24.809	0
0.125	4	13	9.766	23.085	0
0.125	4	14	9.851	20.436	0
0.125	4	15	10.021	22.84	0
0.125	4	16	9.532	18.617	0
0.125	4	17	9.862	15.564	0
0.125	4	18	9.777	18.447	0
0.125	4	19	9.734	18.67	0
0.125	4	20	9.617	18.043	0
1	4	1	13.993	44.379	1
1	4	2	14.35	50.75	1
1	4	3	15.307	54.686	1
1	4	4	14.014	43.029	1
1	4	5	11.664	26.557	1
1	4	6	11.257	21	1
1	4	7	11.007	23.957	1
1	4	8	10.664	29.55	1
1	4	9	10.743	34.814	1
1	4	10	10.557	31.414	1
1	4	11	10.486	23.029	1
1	4	12	10.486	21.793	1
1	4	13	10.571	25.736	1
1	4	14	10.393	25.45	1
1	4	15	10.636	20.936	1
1	4	16	10.386	19.707	1
1	4	17	10.521	19.986	1
1	4	18	10.621	25.457	1
1	4	19	10.693	27.4	1
1	4	20	10.536	23.414	1
0.5	4	1	9.521	26.543	1
0.5	4	2	9.693	23.193	1
0.5	4	3	9.564	23.479	1
0.5	4	4	9.621	27.1	1
0.5	4	5	9.743	26.736	1
0.5	4	6	9.707	25.8	1
0.5	4	7	9.757	25.293	1
0.5	4	8	9.55	26	1
0.5	4	9	9.479	27.357	1
0.5	4	10	9.543	26.864	1
0.5	4	11	9.571	27.721	1
0.5	4	12	9.4	27.407	1
0.5	4	13	9.4	24.579	1
0.5	4	14	9.4	18.379	1
0.5	4	15	9.55	19.386	1
0.5	4	16	9.371	23.536	1
0.5	4	17	9.443	24.814	1
0.5	4	18	9.436	19.907	1
0.5	4	19	9.429	21.879	1
0.5	4	20	9.721	27.9	1
0.125	4	1	10.386	35.943	1
0.125	4	2	10.286	33.793	1
0.125	4	3	10.186	30.207	1
0.125	4	4	10.171	38.493	1
0.125	4	5	10.221	38.65	1
0.125	4	6	10.043	35.979	1
0.125	4	7	10.157	30.393	1
0.125	4	8	9.871	27.136	1
0.125	4	9	9.9	26.036	1
0.125	4	10	10.079	25.229	1
0.125	4	11	9.836	27.979	1
0.125	4	12	9.857	26.229	1
0.125	4	13	9.764	24.543	1
0.125	4	14	9.814	24.207	1
0.125	4	15	9.814	24.079	1
0.125	4	16	9.436	23.471	1
0.125	4	17	9.371	23.507	1
0.125	4	18	9.736	29.757	1
0.125	4	19	9.571	27.043	1
0.125	4	20	9.279	21	1
1	4	1	13.908	26.073	2
1	4	2	13.422	24.009	2
1	4	3	14.826	27.642	2
1	4	4	13.514	22.881	2
1	4	5	11.752	16.367	2
1	4	6	11.275	15.862	2
1	4	7	10.633	13.367	2
1	4	8	10.688	13.982	2
1	4	9	10.661	16.844	2
1	4	10	10.936	16.193	2
1	4	11	10.477	14.844	2
1	4	12	10.817	11.651	2
1	4	13	10.578	12.688	2
1	4	14	10.862	14.239	2
1	4	15	10.569	12.468	2
1	4	16	10.743	13.009	2
1	4	17	10.908	12.651	2
1	4	18	10.578	12.697	2
1	4	19	10.651	13.037	2
1	4	20	10.651	13.083	2
0.5	4	1	9.207	15.721	2
0.5	4	2	9.364	14.879	2
0.5	4	3	9.257	13.143	2
0.5	4	4	9.207	13.964	2
0.5	4	5	9.221	14.6	2
0.5	4	6	9.336	16.493	2
0.5	4	7	9.221	15.236	2
0.5	4	8	9.5	13.921	2
0.5	4	9	8.95	14.643	2
0.5	4	10	9.236	16.814	2
0.5	4	11	9.321	16.414	2
0.5	4	12	9.007	15.143	2
0.5	4	13	9.1	14.207	2
0.5	4	14	9.357	13.671	2
0.5	4	15	9.179	15.336	2
0.5	4	16	9.493	15.9	2
0.5	4	17	9.329	17.386	2
0.5	4	18	9.221	12.786	2
0.5	4	19	9.293	11.964	2
0.5	4	20	9.357	14.871	2
0.125	4	1	7.522	14.402	2
0.125	4	2	7.864	12.098	2
0.125	4	3	7.614	13.473	2
0.125	4	4	7.712	13.962	2
0.125	4	5	7.576	13.853	2
0.125	4	6	7.293	13.793	2
0.125	4	7	7.457	14.065	2
0.125	4	8	7.342	14.152	2
0.125	4	9	7.174	12.951	2
0.125	4	10	7.234	12.478	2
0.125	4	11	7.141	11.755	2
0.125	4	12	7.315	12.701	2
0.125	4	13	7.255	11.571	2
0.125	4	14	7.087	10.293	2
0.125	4	15	7.033	10.967	2
0.125	4	16	6.989	12.995	2
0.125	4	17	7.158	12.826	2
0.125	4	18	7.12	9.989	2
0.125	4	19	7.272	11.38	2
0.125	4	20	7.092	13.092	2
1	5	1	34.993	43.621	0
1	5	2	32.75	37.75	0
1	5	3	37.921	43.993	0
1	5	4	30.993	35.35	0
1	5	5	20.579	23.214	0
1	5	6	14.621	17.086	0
1	5	7	13.243	16.064	0
1	5	8	11.5	17.15	0
1	5	9	11.293	23.157	0
1	5	10	10.943	25.857	0
1	5	11	10.343	25.393	0
1	5	12	10.429	28.129	0
1	5	13	10.471	32.429	0
1	5	14	10.45	32.493	0
1	5	15	10.236	28.086	0
1	5	16	10.35	29.679	0
1	5	17	10.45	33.007	0
1	5	18	10.707	32.014	0
1	5	19	10.464	26.329	0
1	5	20	10.121	25.079	0
0.5	5	1	12.071	25.493	0
0.5	5	2	10.679	17.429	0
0.5	5	3	11.457	20.964	0
0.5	5	4	12.764	23.957	0
0.5	5	5	12.629	23.714	0
0.5	5	6	12.036	22.914	0
0.5	5	7	11.864	22.293	0
0.5	5	8	11.479	25.843	0
0.5	5	9	10.757	29.107	0
0.5	5	10	10.079	29.157	0
0.5	5	11	9.571	26.793	0
0.5	5	12	9.979	29.6	0
0.5	5	13	9.707	33.179	0
0.5	5	14	9.679	34.7	0
0.5	5	15	9.879	36.093	0
0.5	5	16	9.829	31.643	0
0.5	5	17	9.564	20.479	0
0.5	5	18	9.571	22.6	0
0.5	5	19	9.979	30.343	0
0.5	5	20	9.729	26.779	0
0.125	5	1	12.681	73.011	0
0.125	5	2	11.255	41.511	0
0.125	5	3	11.787	64.415	0
0.125	5	4	12.745	80.319	0
0.125	5	5	12.457	77.021	0
0.125	5	6	12.17	72.383	0
0.125	5	7	11.798	59.021	0
0.125	5	8	11.085	54.681	0
0.125	5	9	10.957	52.128	0
0.125	5	10	10.372	46.457	0
0.125	5	11	10.298	43.798	0
0.125	5	12	10.351	40.266	0
0.125	5	13	10.351	36.096	0
0.125	5	14	10.16	31.234	0
0.125	5	15	10.362	35.468	0
0.125	5	16	9.777	27.181	0
0.125	5	17	9.904	22.596	0
0.125	5	18	9.915	26.426	0
0.125	5	19	9.713	27.032	0
0.125	5	20	9.787	26.202	0
1	5	1	22.571	45.643	1
1	5	2	24.564	52.536	1
1	5	3	26.371	56.693	1
1	5	4	22.564	44.786	1
1	5	5	16.8	27.529	1
1	5	6	13.607	22.414	1
1	5	7	12.55	25.707	1
1	5	8	12.307	35.536	1
1	5	9	11.586	46.171	1
1	5	10	11.45	44.914	1
1	5	11	10.814	32.514	1
1	5	12	10.907	32.986	1
1	5	13	11.343	38.55	1
1	5	14	11.164	37.15	1
1	5	15	11.007	31.021	1
1	5	16	10.864	28.457	1
1	5	17	10.814	28.35	1
1	5	18	10.857	38.543	1
1	5	19	11.15	40.8	1
1	5	20	11.393	33.993	1
0.5	5	1	10.686	26.464	1
0.5	5	2	10.614	24.743	1
0.5	5	3	10.671	24.3	1
0.5	5	4	11.243	27.814	1
0.5	5	5	11.143	28.364	1
0.5	5	6	10.657	26.536	1
0.5	5	7	10.5	27.857	1
0.5	5	8	10.021	29.329	1
0.5	5	9	9.721	33.607	1
0.5	5	10	9.45	36.65	1
0.5	5	11	9.5	37.8	1
0.5	5	12	9.464	37.807	1
0.5	5	13	9.607	34.771	1
0.5	5	14	9.5	25.871	1
0.5	5	15	9.671	25.843	1
0.5	5	16	9.55	31.493	1
0.5	5	17	9.65	33.85	1
0.5	5	18	9.536	25.964	1
0.5	5	19	9.586	25.586	1
0.5	5	20	10	38.514	1
0.125	5	1	10.843	51.221	1
0.125	5	2	11.164	50.586	1
0.125	5	3	10.836	45.171	1
0.125	5	4	11.1	60.157	1
0.125	5	5	10.95	60.486	1
0.125	5	6	10.986	57.036	1
0.125	5	7	10.686	48.843	1
0.125	5	8	10.386	44.407	1
0.125	5	9	10.171	41.093	1
0.125	5	10	10.264	40.4	1
0.125	5	11	10.293	43.179	1
0.125	5	12	10.257	41.307	1
0.125	5	13	10.364	37.779	1
0.125	5	14	9.843	36.857	1
0.125	5	15	9.971	37.771	1
0.125	5	16	9.771	35.029	1
0.125	5	17	9.829	36.25	1
0.125	5	18	9.879	46.971	1
0.125	5	19	9.857	41.75	1
0.125	5	20	9.75	29.8	1
1	5	1	25.138	26.037	2
1	5	2	22.321	24.018	2
1	5	3	27.523	27.725	2
1	5	4	23.642	23.11	2
1	5	5	16.615	16.156	2
1	5	6	14.899	16.101	2
1	5	7	12.752	13.789	2
1	5	8	11.679	14.303	2
1	5	9	11.138	19.578	2
1	5	10	10.752	20.064	2
1	5	11	10.697	19.486	2
1	5	12	10.495	14.119	2
1	5	13	11.046	17.248	2
1	5	14	10.596	20.275	2
1	5	15	10.862	16.55	2
1	5	16	10.908	18.193	2
1	5	17	10.853	16.275	2
1	5	18	10.954	16.394	2
1	5	19	10.752	17.073	2
1	5	20	10.624	17.174	2
0.5	5	1	10.143	15.529	2
0.5	5	2	10.136	15.064	2
0.5	5	3	9.643	13.579	2
0.5	5	4	9.743	13.8	2
0.5	5	5	9.893	14.507	2
0.5	5	6	10.643	16.207	2
0.5	5	7	10.107	15.75	2
0.5	5	8	9.579	14.45	2
0.5	5	9	9.193	16.314	2
0.5	5	10	9.214	21.336	2
0.5	5	11	8.943	22.45	2
0.5	5	12	9.257	20.1	2
0.5	5	13	9.343	19.764	2
0.5	5	14	8.907	18.129	2
0.5	5	15	9	22.779	2
0.5	5	16	9.129	23.821	2
0.5	5	17	9.136	24.621	2
0.5	5	18	9.279	16.157	2
0.5	5	19	8.964	15.079	2
0.5	5	20	9.386	20.164	2
0.125	5	1	8.082	18.413	2
0.125	5	2	7.935	16.185	2
0.125	5	3	7.88	18.826	2
0.125	5	4	7.962	20.087	2
0.125	5	5	7.837	19.739	2
0.125	5	6	7.75	20.234	2
0.125	5	7	7.63	22.946	2
0.125	5	8	7.261	23.603	2
0.125	5	9	7.364	22.152	2
0.125	5	10	7.332	19.788	2
0.125	5	11	7.304	18.364	2
0.125	5	12	7.136	19.054	2
0.125	5	13	7.174	17.902	2
0.125	5	14	7.19	14.761	2
0.125	5	15	7.223	15.473	2
0.125	5	16	7.321	19.571	2
0.125	5	17	6.989	19.266	2
0.125	5	18	7.114	14.049	2
0.125	5	19	7.158	16.37	2
0.125	5	20	7.179	20.37	2
1	6	1	55.464	29.893	0
1	6	2	54.921	24.821	0
1	6	3	61.314	29.179	0
1	6	4	50.857	23.529	0
1	6	5	31.557	15.2	0
1	6	6	22.264	11.121	0
1	6	7	18.9	10.607	0
1	6	8	15.686	12.421	0
1	6	9	14.15	17.379	0
1	6	10	11.914	19.636	0
1	6	11	10.7	24.364	0
1	6	12	10.464	28.214	0
1	6	13	10.957	34.85	0
1	6	14	10.893	34.557	0
1	6	15	10.764	30.357	0
1	6	16	10.707	32.336	0
1	6	17	10.843	34.75	0
1	6	18	11.329	34.586	0
1	6	19	10.586	27.679	0
1	6	20	10.614	25.807	0
0.5	6	1	18.529	17.407	0
0.5	6	2	14.229	11.764	0
0.5	6	3	17.407	14.621	0
0.5	6	4	21.7	16.929	0
0.5	6	5	21.371	17.114	0
0.5	6	6	19.664	16.221	0
0.5	6	7	18.464	15.829	0
0.5	6	8	17.614	18.521	0
0.5	6	9	15.479	21.364	0
0.5	6	10	12.821	21.1	0
0.5	6	11	10.457	22.707	0
0.5	6	12	10.421	30.893	0
0.5	6	13	10.35	37.636	0
0.5	6	14	10.521	39.464	0
0.5	6	15	10.671	40.764	0
0.5	6	16	10.821	34.536	0
0.5	6	17	10.043	21.343	0
0.5	6	18	10.007	23.136	0
0.5	6	19	10.543	32.45	0
0.5	6	20	10.45	28.243	0
0.125	6	1	16.457	72.138	0
0.125	6	2	12.34	40.872	0
0.125	6	3	15.234	67.957	0
0.125	6	4	16.287	86.883	0
0.125	6	5	16.021	86.894	0
0.125	6	6	15.117	81.596	0
0.125	6	7	14.234	68.872	0
0.125	6	8	13.149	65.383	0
0.125	6	9	12.511	66.585	0
0.125	6	10	11.84	64.468	0
0.125	6	11	11.723	63.255	0
0.125	6	12	11.191	54.926	0
0.125	6	13	10.926	49.287	0
0.125	6	14	10.372	41.011	0
0.125	6	15	10.745	43.851	0
0.125	6	16	10.457	33.117	0
0.125	6	17	10.128	27.362	0
0.125	6	18	10.383	31.33	0
0.125	6	19	10.415	31.67	0
0.125	6	20	10.457	30.894	0
1	6	1	37.379	32.079	1
1	6	2	40.136	36.493	1
1	6	3	42.671	39.736	1
1	6	4	37.871	31.5	1
1	6	5	25.993	18.471	1
1	6	6	19.664	15.621	1
1	6	7	17.214	19.057	1
1	6	8	15.279	28.114	1
1	6	9	13.75	39.386	1
1	6	10	12.221	41.079	1
1	6	11	11.129	31.664	1
1	6	12	10.864	34.821	1
1	6	13	11.364	42.307	1
1	6	14	11.257	39.714	1
1	6	15	11.057	32.95	1
1	6	16	10.671	29.807	1
1	6	17	10.75	29.271	1
1	6	18	11.1	42	1
1	6	19	11.443	44.279	1
1	6	20	11.064	35.436	1
0.5	6	1	13.493	19.379	1
0.5	6	2	13.736	17.35	1
0.5	6	3	13.707	16.257	1
0.5	6	4	15.793	20.093	1
0.5	6	5	15.329	20.021	1
0.5	6	6	14.407	19.043	1
0.5	6	7	13.843	20.507	1
0.5	6	8	12.4	22.657	1
0.5	6	9	11.129	26.857	1
0.5	6	10	10.679	34.386	1
0.5	6	11	10.264	38.707	1
0.5	6	12	10.114	40.864	1
0.5	6	13	9.793	36.143	1
0.5	6	14	10.086	26.993	1
0.5	6	15	10.057	27.636	1
0.5	6	16	9.829	32.921	1
0.5	6	17	10.014	36.107	1
0.5	6	18	10.1	28.107	1
0.5	6	19	9.921	27.4	1
0.5	6	20	10.443	40.157	1
0.125	6	1	12.343	48.443	1
0.125	6	2	12.371	47.471	1
0.125	6	3	12.143	47.107	1
0.125	6	4	12.829	63.993	1
0.125	6	5	12.429	67.536	1
0.125	6	6	12.121	65.486	1
0.125	6	7	11.357	58.836	1
0.125	6	8	11.179	55.514	1
0.125	6	9	10.686	52.571	1
0.125	6	10	10.643	53.2	1
0.125	6	11	10.457	55.671	1
0.125	6	12	10.586	52.379	1
0.125	6	13	10.343	47.193	1
0.125	6	14	10.421	44.957	1
0.125	6	15	10.314	46.571	1
0.125	6	16	10.157	42.386	1
0.125	6	17	10.343	43.85	1
0.125	6	18	10.607	56.264	1
0.125	6	19	10.614	48.557	1
0.125	6	20	9.914	33.614	1
1	6	1	44.578	17.459	2
1	6	2	39.596	15.569	2
1	6	3	48.294	18.413	2
1	6	4	41.376	15.33	2
1	6	5	26.771	10.624	2
1	6	6	23.349	10.945	2
1	6	7	18.872	9.45	2
1	6	8	15.248	9.716	2
1	6	9	13.376	14.807	2
1	6	10	11.642	16.468	2
1	6	11	10.67	18.248	2
1	6	12	10.606	13.266	2
1	6	13	10.917	17.202	2
1	6	14	10.569	21.174	2
1	6	15	11.009	15.917	2
1	6	16	10.807	17.358	2
1	6	17	10.495	15.862	2
1	6	18	10.917	16.633	2
1	6	19	10.798	16.826	2
1	6	20	10.945	16.908	2
0.5	6	1	12.979	10.536	2
0.5	6	2	12.843	10.5	2
0.5	6	3	11.971	8.821	2
0.5	6	4	12.457	9.279	2
0.5	6	5	12.65	9.593	2
0.5	6	6	14.164	10.943	2
0.5	6	7	13.2	10.593	2
0.5	6	8	11.493	9.493	2
0.5	6	9	10.45	11.843	2
0.5	6	10	10.043	18.864	2
0.5	6	11	9.786	22.407	2
0.5	6	12	9.357	21.236	2
0.5	6	13	9.35	20.864	2
0.5	6	14	9.507	19.043	2
0.5	6	15	9.557	23.964	2
0.5	6	16	9.6	25.986	2
0.5	6	17	9.843	26.079	2
0.5	6	18	9.457	16.614	2
0.5	6	19	9.429	12.793	2
0.5	6	20	9.414	21.043	2
0.125	6	1	9.06	16.478	2
0.125	6	2	8.701	14.668	2
0.125	6	3	8.957	17.842	2
0.125	6	4	9.082	18.848	2
0.125	6	5	8.685	19.386	2
0.125	6	6	8.413	20.283	2
0.125	6	7	8.147	25	2
0.125	6	8	7.696	27.663	2
0.125	6	9	7.554	26.076	2
0.125	6	10	7.418	23.375	2
0.125	6	11	7.478	22.071	2
0.125	6	12	7.538	22.049	2
0.125	6	13	7.63	20.897	2
0.125	6	14	7.288	15.848	2
0.125	6	15	7.429	16.625	2
0.125	6	16	7.489	22.201	2
0.125	6	17	7.31	20.783	2
0.125	6	18	7.158	14.832	2
0.125	6	19	7.179	18.614	2
0.125	6	20	7.413	23.75	2
1	7	1	109.586	13.014	0
1	7	2	117.936	11.257	0
1	7	3	117.886	13.15	0
1	7	4	107.214	10.786	0
1	7	5	81.357	7.236	0
1	7	6	72.436	5.543	0
1	7	7	62.457	5.536	0
1	7	8	52.693	6.55	0
1	7	9	42.964	10.1	0
1	7	10	26.843	13.336	0
1	7	11	16.014	21.993	0
1	7	12	10.671	36.379	0
1	7	13	10.357	52.479	0
1	7	14	9.721	55.35	0
1	7	15	9.343	53.671	0
1	7	16	9.771	53.521	0
1	7	17	9.793	56.393	0
1	7	18	9.929	58.221	0
1	7	19	8.85	48.279	0
1	7	20	9.029	48.264	0
0.5	7	1	47.314	8.607	0
0.5	7	2	40.521	5.657	0
0.5	7	3	52.036	6.829	0
0.5	7	4	70.029	8.2	0
0.5	7	5	73.293	8.393	0
0.5	7	6	69.036	8.05	0
0.5	7	7	65.957	8.179	0
0.5	7	8	64.321	9.707	0
0.5	7	9	55.9	11.857	0
0.5	7	10	42.779	12.393	0
0.5	7	11	24.821	16.243	0
0.5	7	12	14.15	29.479	0
0.5	7	13	10.007	49.564	0
0.5	7	14	9.536	62.029	0
0.5	7	15	9.464	64.221	0
0.5	7	16	8.964	58.293	0
0.5	7	17	7.814	37.807	0
0.5	7	18	8.164	40.729	0
0.5	7	19	9.186	53.836	0
0.5	7	20	8.657	46.657	0
0.125	7	1	40.074	63.787	0
0.125	7	2	29.489	46.426	0
0.125	7	3	32.638	61.713	0
0.125	7	4	36.426	75.032	0
0.125	7	5	34.011	76.309	0
0.125	7	6	31.649	73.138	0
0.125	7	7	28.011	67.702	0
0.125	7	8	21.532	65.84	0
0.125	7	9	17.298	72.181	0
0.125	7	10	13.128	73.021	0
0.125	7	11	10.883	76.394	0
0.125	7	12	10.149	70.106	0
0.125	7	13	9.649	66.755	0
0.125	7	14	8.926	59.894	0
0.125	7	15	9.585	66.553	0
0.125	7	16	8.436	53.745	0
0.125	7	17	8.032	46.798	0
0.125	7	18	8.468	52.457	0
0.125	7	19	8.234	52.883	0
0.125	7	20	8.16	52.489	0
1	7	1	102.564	15.364	1
1	7	2	104.629	16.386	1
1	7	3	100.657	18.943	1
1	7	4	94.457	15.157	1
1	7	5	83.229	9.093	1
1	7	6	69.186	8.043	1
1	7	7	63.257	10.557	1
1	7	8	50.586	16.564	1
1	7	9	33.85	27.229	1
1	7	10	20.293	34.293	1
1	7	11	12.271	32.086	1
1	7	12	9.75	48.157	1
1	7	13	10.314	64.464	1
1	7	14	10.271	63.457	1
1	7	15	9.429	53.886	1
1	7	16	8.871	47.021	1
1	7	17	9.021	47.95	1
1	7	18	10.407	63.679	1
1	7	19	10.793	67.307	1
1	7	20	9.707	56.864	1
0.5	7	1	30.771	9.136	1
0.5	7	2	40.45	8.429	1
0.5	7	3	43.05	8.271	1
0.5	7	4	52.571	10.186	1
0.5	7	5	53.171	10.214	1
0.5	7	6	50.2	10.464	1
0.5	7	7	47.421	11.564	1
0.5	7	8	39.471	13.629	1
0.5	7	9	28.757	19.086	1
0.5	7	10	18.329	27.671	1
0.5	7	11	11.893	40.7	1
0.5	7	12	9.15	56.164	1
0.5	7	13	8.286	57.571	1
0.5	7	14	7.586	52	1
0.5	7	15	7.564	53.543	1
0.5	7	16	7.914	55.429	1
0.5	7	17	8.443	60.143	1
0.5	7	18	7.621	48.757	1
0.5	7	19	7.614	48.621	1
0.5	7	20	8.593	60.686	1
0.125	7	1	23.293	45.643	1
0.125	7	2	23.443	48.864	1
0.125	7	3	22.25	53.079	1
0.125	7	4	25.293	71.821	1
0.125	7	5	22.486	75.514	1
0.125	7	6	20.193	78.757	1
0.125	7	7	14.736	72.064	1
0.125	7	8	11.521	74.814	1
0.125	7	9	10.1	78.457	1
0.125	7	10	9.457	85.407	1
0.125	7	11	9.579	89.636	1
0.125	7	12	9.2	84.886	1
0.125	7	13	8.493	77.836	1
0.125	7	14	8.643	77.336	1
0.125	7	15	8.629	79.429	1
0.125	7	16	8.25	71.036	1
0.125	7	17	8.129	67.964	1
0.125	7	18	9.15	92.871	1
0.125	7	19	8.621	82.136	1
0.125	7	20	7.721	59.186	1
1	7	1	123.826	7.954	2
1	7	2	111.266	7.073	2
1	7	3	125.569	8.211	2
1	7	4	120.22	7.064	2
1	7	5	86.018	4.982	2
1	7	6	69.771	5.211	2
1	7	7	59.881	4.505	2
1	7	8	48.385	4.963	2
1	7	9	37.569	8.835	2
1	7	10	24.349	12.055	2
1	7	11	13.028	15.394	2
1	7	12	8.11	16.119	2
1	7	13	8.358	25.688	2
1	7	14	8.431	32.688	2
1	7	15	7.908	23.56	2
1	7	16	7.89	25.211	2
1	7	17	7.982	26.055	2
1	7	18	8.193	27.917	2
1	7	19	8.248	28.697	2
1	7	20	8.073	28.486	2
0.5	7	1	28.65	5.157	2
0.5	7	2	31.479	4.707	2
0.5	7	3	27.393	4.229	2
0.5	7	4	31.429	4.35	2
0.5	7	5	34.864	4.864	2
0.5	7	6	41.871	5.643	2
0.5	7	7	38.857	5.386	2
0.5	7	8	28.829	4.921	2
0.5	7	9	22.686	7.05	2
0.5	7	10	18.193	14.943	2
0.5	7	11	11.25	23.893	2
0.5	7	12	7.521	28.35	2
0.5	7	13	6.786	34.336	2
0.5	7	14	6.471	33.271	2
0.5	7	15	6.964	45.429	2
0.5	7	16	7.2	48.479	2
0.5	7	17	7.121	43.593	2
0.5	7	18	6.507	30.264	2
0.5	7	19	6.25	21.679	2
0.5	7	20	6.657	36.021	2
0.125	7	1	19.918	16.902	2
0.125	7	2	20.217	16.625	2
0.125	7	3	23.929	20.103	2
0.125	7	4	24.745	23.022	2
0.125	7	5	22.027	24.837	2
0.125	7	6	17.826	28.685	2
0.125	7	7	12.217	37.587	2
0.125	7	8	8.848	45.826	2
0.125	7	9	6.745	47.788	2
0.125	7	10	6.065	45.571	2
0.125	7	11	5.908	45.761	2
0.125	7	12	5.946	46.717	2
0.125	7	13	5.674	41.859	2
0.125	7	14	5.201	33.31	2
0.125	7	15	5.277	32.12	2
0.125	7	16	5.707	41.848	2
0.125	7	17	5.473	37.549	2
0.125	7	18	5.163	28.484	2
0.125	7	19	5.288	35.728	2
0.125	7	20	5.668	46.141	2
1	8	1	104.414	7.971	0
1	8	2	117.379	6.971	0
1	8	3	119.543	7.85	0
1	8	4	111.843	6.607	0
1	8	5	90.379	4.736	0
1	8	6	84.1	3.693	0
1	8	7	74.55	3.729	0
1	8	8	62.521	4.314	0
1	8	9	48.736	7.221	0
1	8	10	30.379	10.65	0
1	8	11	17.229	19.429	0
1	8	12	9.486	37.293	0
1	8	13	8.671	57.321	0
1	8	14	8.143	62.921	0
1	8	15	7.607	63.95	0
1	8	16	7.636	63.043	0
1	8	17	7.857	65.357	0
1	8	18	8.221	67.321	0
1	8	19	7.321	59.486	0
1	8	20	7.236	60.479	0
0.5	8	1	47.107	5.064	0
0.5	8	2	44.857	3.629	0
0.5	8	3	56.279	4.15	0
0.5	8	4	73.829	4.886	0
0.5	8	5	78.529	4.95	0
0.5	8	6	75.2	4.85	0
0.5	8	7	72.364	4.936	0
0.5	8	8	69.829	5.893	0
0.5	8	9	59	7.214	0
0.5	8	10	44.157	8.171	0
0.5	8	11	25.086	11.407	0
0.5	8	12	12.829	23.836	0
0.5	8	13	7.643	43.993	0
0.5	8	14	6.664	61.693	0
0.5	8	15	6.75	66.686	0
0.5	8	16	6.257	63.107	0
0.5	8	17	5.179	44.843	0
0.5	8	18	5.471	47.879	0
0.5	8	19	6.221	60.321	0
0.5	8	20	6.107	54.471	0
0.125	8	1	43.766	50.947	0
0.125	8	2	34.926	36.734	0
0.125	8	3	35.968	43.979	0
0.125	8	4	37.798	51.596	0
0.125	8	5	34.181	52.851	0
0.125	8	6	31.67	50.426	0
0.125	8	7	27.489	47.511	0
0.125	8	8	20.33	47.734	0
0.125	8	9	15.277	53.766	0
0.125	8	10	10.138	56.053	0
0.125	8	11	7.681	60.245	0
0.125	8	12	6.638	56.628	0
0.125	8	13	6.457	54.255	0
0.125	8	14	5.957	49.755	0
0.125	8	15	6.479	56.691	0
0.125	8	16	5.755	46.936	0
0.125	8	17	5.404	42.819	0
0.125	8	18	5.67	47.543	0
0.125	8	19	5.67	48.096	0
0.125	8	20	5.362	47.5	0
1	8	1	107.371	9.486	1
1	8	2	111.307	10.7	1
1	8	3	102.85	12.264	1
1	8	4	97.6	9.743	1
1	8	5	95.343	5.929	1
1	8	6	82.357	5.436	1
1	8	7	74.543	7.243	1
1	8	8	57.779	12.107	1
1	8	9	37.121	21.379	1
1	8	10	21.314	29.971	1
1	8	11	12.493	33.514	1
1	8	12	8.393	56.464	1
1	8	13	8.457	76.464	1
1	8	14	8.079	78.486	1
1	8	15	7.514	68.971	1
1	8	16	7.021	62.214	1
1	8	17	7.071	61.886	1
1	8	18	8.514	78.086	1
1	8	19	8.957	82.45	1
1	8	20	7.736	70.421	1
0.5	8	1	31.164	5.486	1
0.5	8	2	44.35	5.279	1
0.5	8	3	47.164	5.136	1
0.5	8	4	56.179	6.407	1
0.5	8	5	56.914	6.293	1
0.5	8	6	54.529	6.629	1
0.5	8	7	50.8	7.657	1
0.5	8	8	42.021	9.486	1
0.5	8	9	29.836	13.214	1
0.5	8	10	18.129	22.543	1
0.5	8	11	10.407	37.15	1
0.5	8	12	6.793	58.071	1
0.5	8	13	5.8	69.5	1
0.5	8	14	5.107	66.071	1
0.5	8	15	5.007	68.021	1
0.5	8	16	5.321	68.2	1
0.5	8	17	5.75	73	1
0.5	8	18	5.093	61.464	1
0.5	8	19	5.329	59.6	1
0.5	8	20	5.943	69.836	1
0.125	8	1	26.557	39.064	1
0.125	8	2	27.807	42.064	1
0.125	8	3	25.214	44.457	1
0.125	8	4	26.871	58.379	1
0.125	8	5	22.829	61.629	1
0.125	8	6	19.179	65.521	1
0.125	8	7	13.371	61.836	1
0.125	8	8	9.221	66.329	1
0.125	8	9	7.479	73.286	1
0.125	8	10	6.543	81.393	1
0.125	8	11	6.643	85.136	1
0.125	8	12	6.443	81.643	1
0.125	8	13	6.057	75.814	1
0.125	8	14	5.907	75.45	1
0.125	8	15	6.086	77.4	1
0.125	8	16	5.586	69.429	1
0.125	8	17	5.593	66.15	1
0.125	8	18	6.543	88.6	1
0.125	8	19	6.129	80.15	1
0.125	8	20	5.193	64.15	1
1	8	1	129.385	4.771	2
1	8	2	124.119	4.541	2
1	8	3	134.147	5.037	2
1	8	4	131.358	4.229	2
1	8	5	104.037	3.367	2
1	8	6	86.073	3.394	2
1	8	7	73.422	2.927	2
1	8	8	60.67	3.78	2
1	8	9	48.642	7.11	2
1	8	10	31.22	11.046	2
1	8	11	15.358	15.78	2
1	8	12	7.486	21.239	2
1	8	13	6.523	35.826	2
1	8	14	6.376	43.899	2
1	8	15	5.89	32.495	2
1	8	16	5.817	36.706	2
1	8	17	5.862	38.798	2
1	8	18	6.229	41.45	2
1	8	19	6.193	42.55	2
1	8	20	6.385	42.266	2
0.5	8	1	27.95	2.964	2
0.5	8	2	32.507	3.007	2
0.5	8	3	29.436	2.507	2
0.5	8	4	34.193	2.75	2
0.5	8	5	37.4	3.121	2
0.5	8	6	44.571	3.607	2
0.5	8	7	41.957	3.536	2
0.5	8	8	31.586	3.371	2
0.5	8	9	25.514	5.271	2
0.5	8	10	20.407	12.793	2
0.5	8	11	11.057	24.507	2
0.5	8	12	5.936	33.379	2
0.5	8	13	4.514	44.579	2
0.5	8	14	4.279	44.55	2
0.5	8	15	4.471	60.036	2
0.5	8	16	4.829	64.479	2
0.5	8	17	4.9	55.736	2
0.5	8	18	4.179	43.143	2
0.5	8	19	3.936	32.579	2
0.5	8	20	4.586	46.264	2
0.125	8	1	23.462	16.967	2
0.125	8	2	26.005	17.386	2
0.125	8	3	30.402	20.332	2
0.125	8	4	30.283	22.832	2
0.125	8	5	26.75	25	2
0.125	8	6	21.12	29.734	2
0.125	8	7	13.082	39.63	2
0.125	8	8	7.973	51.685	2
0.125	8	9	5.087	56.462	2
0.125	8	10	4.207	55.489	2
0.125	8	11	3.935	57.451	2
0.125	8	12	4.125	59.054	2
0.125	8	13	3.772	53.891	2
0.125	8	14	3.5	45.565	2
0.125	8	15	3.451	42.582	2
0.125	8	16	3.81	52.413	2
0.125	8	17	3.598	47.924	2
0.125	8	18	3.283	37.701	2
0.125	8	19	3.533	47.505	2
0.125	8	20	3.848	57.636	2
1	9	1	101.793	6.15	0
1	9	2	116.964	5.207	0
1	9	3	120.3	5.843	0
1	9	4	114.993	5.029	0
1	9	5	95.293	3.636	0
1	9	6	89.829	2.857	0
1	9	7	79.75	2.971	0
1	9	8	67.657	3.657	0
1	9	9	52.071	5.864	0
1	9	10	32.664	8.971	0
1	9	11	18.786	17.693	0
1	9	12	9.193	36.021	0
1	9	13	7.029	57.943	0
1	9	14	6.557	65.629	0
1	9	15	6.064	67.864	0
1	9	16	5.943	66.829	0
1	9	17	6.236	69.164	0
1	9	18	6.486	70.821	0
1	9	19	5.757	64.95	0
1	9	20	5.643	66.379	0
0.5	9	1	53.621	4.257	0
0.5	9	2	54.864	2.8	0
0.5	9	3	68.236	3.371	0
0.5	9	4	85.214	4.171	0
0.5	9	5	89.7	4.086	0
0.5	9	6	86.614	3.929	0
0.5	9	7	83.436	3.857	0
0.5	9	8	80.421	4.579	0
0.5	9	9	68.007	5.75	0
0.5	9	10	52.836	6.357	0
0.5	9	11	31.829	9.479	0
0.5	9	12	16.264	20.457	0
0.5	9	13	8.221	39.086	0
0.5	9	14	5.936	57.014	0
0.5	9	15	5.757	64.571	0
0.5	9	16	5.221	62.864	0
0.5	9	17	4.221	47.486	0
0.5	9	18	4.693	51.157	0
0.5	9	19	5.521	62.393	0
0.5	9	20	5.143	57.95	0
0.125	9	1	48.787	42.34	0
0.125	9	2	38.085	29.585	0
0.125	9	3	35.213	34.351	0
0.125	9	4	36.564	40.255	0
0.125	9	5	32.926	41.17	0
0.125	9	6	30.245	39.532	0
0.125	9	7	27.691	37.66	0
0.125	9	8	19.968	38.011	0
0.125	9	9	14.691	43.362	0
0.125	9	10	9.106	46.33	0
0.125	9	11	6.191	50	0
0.125	9	12	5.33	47.394	0
0.125	9	13	4.755	45.83	0
0.125	9	14	4.404	42.266	0
0.125	9	15	4.606	47.426	0
0.125	9	16	4.266	40.34	0
0.125	9	17	3.798	36.702	0
0.125	9	18	3.989	41.043	0
0.125	9	19	4.096	41.851	0
0.125	9	20	3.894	41.255	0
1	9	1	106.236	7.157	1
1	9	2	113.443	8.286	1
1	9	3	106.479	9.221	1
1	9	4	101.207	7.393	1
1	9	5	102.457	4.421	1
1	9	6	92.007	4.314	1
1	9	7	83.136	5.714	1
1	9	8	64.586	9.764	1
1	9	9	40.479	18.057	1
1	9	10	23.564	26.971	1
1	9	11	14.086	33.379	1
1	9	12	7.6	60.121	1
1	9	13	6.907	83.414	1
1	9	14	6.907	85.657	1
1	9	15	6.043	78.2	1
1	9	16	5.593	71.064	1
1	9	17	5.65	69.336	1
1	9	18	6.993	85.95	1
1	9	19	7.079	88.786	1
1	9	20	6.257	77.271	1
0.5	9	1	37.029	4.35	1
0.5	9	2	54.629	4.279	1
0.5	9	3	57.914	4.221	1
0.5	9	4	67.964	5.064	1
0.5	9	5	68.993	4.993	1
0.5	9	6	66.486	5.2	1
0.5	9	7	62.929	6.136	1
0.5	9	8	52.729	7.85	1
0.5	9	9	38.443	11.579	1
0.5	9	10	23.921	20.157	1
0.5	9	11	12.979	35.657	1
0.5	9	12	7.3	59.979	1
0.5	9	13	4.921	75.686	1
0.5	9	14	4.207	74.714	1
0.5	9	15	4.114	76.893	1
0.5	9	16	4.45	76.243	1
0.5	9	17	4.729	82.107	1
0.5	9	18	4.164	70.779	1
0.5	9	19	4.279	68.436	1
0.5	9	20	4.986	77.05	1
0.125	9	1	30.207	35.107	1
0.125	9	2	32.236	37.007	1
0.125	9	3	28.2	38.114	1
0.125	9	4	29.214	49.243	1
0.125	9	5	24.121	51.329	1
0.125	9	6	20.179	56.079	1
0.125	9	7	13.507	53.171	1
0.125	9	8	8.607	58.05	1
0.125	9	9	6.157	65.721	1
0.125	9	10	5.029	74.186	1
0.125	9	11	4.921	76.964	1
0.125	9	12	4.714	74.386	1
0.125	9	13	4.4	69.336	1
0.125	9	14	4.4	68.771	1
0.125	9	15	4.557	70.514	1
0.125	9	16	4.029	63.129	1
0.125	9	17	4.05	59.143	1
0.125	9	18	4.857	79.55	1
0.125	9	19	4.371	73.071	1
0.125	9	20	3.843	60.736	1
1	9	1	128.862	3.835	2
1	9	2	127.183	3.404	2
1	9	3	136.028	3.899	2
1	9	4	134.45	3.505	2
1	9	5	111.817	2.679	2
1	9	6	94.523	2.716	2
1	9	7	81.917	2.284	2
1	9	8	70.651	3.101	2
1	9	9	60.165	6.211	2
1	9	10	41.193	10.468	2
1	9	11	21.505	15.505	2
1	9	12	9.138	24.56	2
1	9	13	5.771	44.018	2
1	9	14	5.633	53.89	2
1	9	15	4.826	42.578	2
1	9	16	5.138	48.771	2
1	9	17	4.982	50.495	2
1	9	18	5.33	54.33	2
1	9	19	5.339	55.752	2
1	9	20	5.339	54.45	2
0.5	9	1	32.521	2.493	2
0.5	9	2	38.029	2.336	2
0.5	9	3	35.529	2.007	2
0.5	9	4	41.714	2.221	2
0.5	9	5	44.957	2.479	2
0.5	9	6	53.414	3.036	2
0.5	9	7	50.993	3.079	2
0.5	9	8	39.836	2.879	2
0.5	9	9	34.186	4.736	2
0.5	9	10	29.164	12.6	2
0.5	9	11	16.057	25.614	2
0.5	9	12	7.479	38.057	2
0.5	9	13	3.8	52.886	2
0.5	9	14	3.393	56.043	2
0.5	9	15	3.85	73.764	2
0.5	9	16	3.886	77.514	2
0.5	9	17	3.914	66.079	2
0.5	9	18	3.279	54.364	2
0.5	9	19	3.057	44.157	2
0.5	9	20	3.479	55.486	2
0.125	9	1	27.652	17.098	2
0.125	9	2	31.082	17.212	2
0.125	9	3	34.603	19.478	2
0.125	9	4	35.109	21.902	2
0.125	9	5	31.484	23.81	2
0.125	9	6	24.685	28.951	2
0.125	9	7	14.918	39.348	2
0.125	9	8	8.174	52.054	2
0.125	9	9	4.359	59.348	2
0.125	9	10	3.19	60.016	2
0.125	9	11	3.054	62.049	2
0.125	9	12	3.098	63.772	2
0.125	9	13	2.832	59.897	2
0.125	9	14	2.554	51.554	2
0.125	9	15	2.658	47.668	2
0.125	9	16	2.924	58.929	2
0.125	9	17	2.761	51.815	2
0.125	9	18	2.424	42.783	2
0.125	9	19	2.603	53.962	2
0.125	9	20	2.946	64.739	2
1	10	1	101.986	4.693	0
1	10	2	117.786	3.914	0
1	10	3	120.564	4.493	0
1	10	4	116.65	3.793	0
1	10	5	101.029	2.607	0
1	10	6	95.886	2.136	0
1	10	7	86.736	2.2	0
1	10	8	75.021	2.821	0
1	10	9	58.214	4.671	0
1	10	10	37.75	7.121	0
1	10	11	21.764	14.636	0
1	10	12	9.8	31.15	0
1	10	13	6.129	53.443	0
1	10	14	5.421	62.314	0
1	10	15	5.05	65.75	0
1	10	16	5.029	65.257	0
1	10	17	5.079	67.1	0
1	10	18	5.214	69.179	0
1	10	19	4.671	64.464	0
1	10	20	4.707	65.407	0
0.5	10	1	57.486	2.986	0
0.5	10	2	60.343	1.921	0
0.5	10	3	70.229	2.429	0
0.5	10	4	84.129	2.793	0
0.5	10	5	86.714	2.914	0
0.5	10	6	83.8	2.821	0
0.5	10	7	82.164	2.864	0
0.5	10	8	79.879	3.671	0
0.5	10	9	69.314	4.314	0
0.5	10	10	56.043	4.814	0
0.5	10	11	36.514	7.293	0
0.5	10	12	19.993	16.436	0
0.5	10	13	9.236	32.6	0
0.5	10	14	5.371	50.271	0
0.5	10	15	4.664	58.257	0
0.5	10	16	4.429	57.729	0
0.5	10	17	3.5	44.75	0
0.5	10	18	3.629	47.907	0
0.5	10	19	4.421	58.1	0
0.5	10	20	4.207	54.286	0
0.125	10	1	52.957	35.085	0
0.125	10	2	40.277	24.234	0
0.125	10	3	35.926	27.298	0
0.125	10	4	36.755	31.468	0
0.125	10	5	33.181	31.947	0
0.125	10	6	30.936	30.979	0
0.125	10	7	27.702	29.894	0
0.125	10	8	20.851	29.915	0
0.125	10	9	15.351	34.83	0
0.125	10	10	9.5	37.617	0
0.125	10	11	5.968	41.5	0
0.125	10	12	4.649	39.372	0
0.125	10	13	4.053	38.138	0
0.125	10	14	3.468	35.5	0
0.125	10	15	3.596	39.915	0
0.125	10	16	3.074	33.947	0
0.125	10	17	2.67	31.16	0
0.125	10	18	2.851	34.787	0
0.125	10	19	3.085	35.574	0
0.125	10	20	2.947	35.138	0
1	10	1	105.407	5.586	1
1	10	2	117.557	6.043	1
1	10	3	112.364	6.821	1
1	10	4	107.479	5.593	1
1	10	5	110.471	3.271	1
1	10	6	103.643	3.35	1
1	10	7	94.979	4.5	1
1	10	8	74.993	7.579	1
1	10	9	47.8	14.464	1
1	10	10	28.221	22.85	1
1	10	11	16.807	30.386	1
1	10	12	7.979	59.021	1
1	10	13	5.936	86.3	1
1	10	14	5.7	90.907	1
1	10	15	5.193	84.529	1
1	10	16	4.521	78.121	1
1	10	17	4.664	75.336	1
1	10	18	5.621	91.114	1
1	10	19	5.829	94.507	1
1	10	20	5.107	84.371	1
0.5	10	1	40.729	3.457	1
0.5	10	2	60.643	3.121	1
0.5	10	3	65.329	3.093	1
0.5	10	4	75.35	3.85	1
0.5	10	5	75.379	3.786	1
0.5	10	6	73.743	3.986	1
0.5	10	7	69.936	4.75	1
0.5	10	8	60.664	5.879	1
0.5	10	9	46.614	9.014	1
0.5	10	10	31.1	16.436	1
0.5	10	11	17.036	29.421	1
0.5	10	12	8.264	53.943	1
0.5	10	13	4.329	74.729	1
0.5	10	14	3.486	75.936	1
0.5	10	15	3.35	79.414	1
0.5	10	16	3.529	78.164	1
0.5	10	17	3.736	84.164	1
0.5	10	18	3.35	74.45	1
0.5	10	19	3.279	71.793	1
0.5	10	20	3.979	78.829	1
0.125	10	1	35.221	31.079	1
0.125	10	2	38.179	31.807	1
0.125	10	3	32.114	32.321	1
0.125	10	4	32.05	40.95	1
0.125	10	5	26.671	42.821	1
0.125	10	6	22.043	46.536	1
0.125	10	7	15.107	44.936	1
0.125	10	8	9.379	50.164	1
0.125	10	9	5.814	58.379	1
0.125	10	10	4.329	66.579	1
0.125	10	11	4.1	69.314	1
0.125	10	12	3.729	67.25	1
0.125	10	13	3.371	62.55	1
0.125	10	14	3.293	61.607	1
0.125	10	15	3.307	63.636	1
0.125	10	16	3.186	56.55	1
0.125	10	17	3.171	53.121	1
0.125	10	18	3.586	71.336	1
0.125	10	19	3.257	66.171	1
0.125	10	20	2.75	56.057	1
1	10	1	124.908	2.67	2
1	10	2	127.514	2.514	2
1	10	3	136.541	2.927	2
1	10	4	135.183	2.495	2
1	10	5	117.046	1.963	2
1	10	6	100.927	1.991	2
1	10	7	89.018	1.872	2
1	10	8	80.156	2.486	2
1	10	9	71.606	5.119	2
1	10	10	52.165	9.56	2
1	10	11	29.147	15	2
1	10	12	12.486	26.404	2
1	10	13	6.028	50.303	2
1	10	14	5.202	62.982	2
1	10	15	4.33	53.486	2
1	10	16	4.615	60.679	2
1	10	17	4.569	63.615	2
1	10	18	4.642	66.954	2
1	10	19	4.78	69	2
1	10	20	4.486	65.936	2
0.5	10	1	33.929	1.743	2
0.5	10	2	39.943	1.757	2
0.5	10	3	37.607	1.493	2
0.5	10	4	44.55	1.607	2
0.5	10	5	48.393	1.736	2
0.5	10	6	56.179	2.136	2
0.5	10	7	54.6	2.229	2
0.5	10	8	44.864	2.321	2
0.5	10	9	40.886	3.936	2
0.5	10	10	35.986	11.214	2
0.5	10	11	21.086	24.343	2
0.5	10	12	9.321	38.936	2
0.5	10	13	3.707	56.993	2
0.5	10	14	2.821	63.464	2
0.5	10	15	3.129	80.45	2
0.5	10	16	3.257	85.136	2
0.5	10	17	3.329	72.964	2
0.5	10	18	2.7	63.95	2
0.5	10	19	2.579	52.557	2
0.5	10	20	2.979	60.95	2
0.125	10	1	31.37	16.755	2
0.125	10	2	36.283	16.832	2
0.125	10	3	39.375	18.755	2
0.125	10	4	39.658	20.538	2
0.125	10	5	36.005	22.179	2
0.125	10	6	28.772	27.408	2
0.125	10	7	17.832	37.522	2
0.125	10	8	9.293	51.337	2
0.125	10	9	4.386	60.864	2
0.125	10	10	2.739	63.788	2
0.125	10	11	2.457	66.326	2
0.125	10	12	2.511	68.554	2
0.125	10	13	2.37	64.457	2
0.125	10	14	2.136	57.337	2
0.125	10	15	2.174	53.332	2
0.125	10	16	2.446	64.299	2
0.125	10	17	2.245	56.826	2
0.125	10	18	1.984	46.875	2
0.125	10	19	2.174	60.283	2
0.125	10	20	2.543	70.978	2
1	11	1	126.621	1.8	0
1	11	2	141.921	1.357	0
1	11	3	139.921	1.543	0
1	11	4	135.471	1.386	0
1	11	5	126.8	1.064	0
1	11	6	120.286	0.9	0
1	11	7	110.014	0.943	0
1	11	8	101.214	1.243	0
1	11	9	93.057	2.107	0
1	11	10	79.436	3.621	0
1	11	11	60.407	7.621	0
1	11	12	32.029	18.571	0
1	11	13	13.207	37.729	0
1	11	14	6.136	50.864	0
1	11	15	4.85	57.864	0
1	11	16	4.386	59.279	0
1	11	17	4.2	60.714	0
1	11	18	4.371	62.371	0
1	11	19	4.264	59.864	0
1	11	20	4.179	60.221	0
0.5	11	1	100.664	1.007	0
0.5	11	2	88.729	0.729	0
0.5	11	3	78.743	0.857	0
0.5	11	4	79.243	1.064	0
0.5	11	5	79.043	1.164	0
0.5	11	6	78.679	1.064	0
0.5	11	7	81.943	1.079	0
0.5	11	8	84.407	1.286	0
0.5	11	9	82.264	1.536	0
0.5	11	10	79.314	1.943	0
0.5	11	11	70.807	3.057	0
0.5	11	12	55.193	7.264	0
0.5	11	13	32.207	17.164	0
0.5	11	14	13.064	30.664	0
0.5	11	15	6.336	39.043	0
0.5	11	16	4.264	41.014	0
0.5	11	17	2.943	35.079	0
0.5	11	18	2.729	39.721	0
0.5	11	19	2.95	46.364	0
0.5	11	20	2.857	43.321	0
0.125	11	1	130.84	13.085	0
0.125	11	2	97.319	10.074	0
0.125	11	3	62.053	12.489	0
0.125	11	4	45.468	15.436	0
0.125	11	5	35.277	16.011	0
0.125	11	6	30.84	15.521	0
0.125	11	7	28.404	14.915	0
0.125	11	8	22.489	15.436	0
0.125	11	9	17.777	17.979	0
0.125	11	10	11	20.223	0
0.125	11	11	5.5	22.766	0
0.125	11	12	3.266	21.904	0
0.125	11	13	2.447	21.277	0
0.125	11	14	1.926	19.957	0
0.125	11	15	1.734	22.745	0
0.125	11	16	1.415	19.66	0
0.125	11	17	1.34	17.936	0
0.125	11	18	1.351	20.287	0
0.125	11	19	1.383	20.947	0
0.125	11	20	1.309	20.723	0
1	11	1	157.007	1.8	1
1	11	2	157.736	1.993	1
1	11	3	149.693	2.379	1
1	11	4	145.964	1.85	1
1	11	5	140.593	1.214	1
1	11	6	136.543	1.164	1
1	11	7	131.871	1.693	1
1	11	8	127.293	3.093	1
1	11	9	111.207	6.279	1
1	11	10	86.6	10.521	1
1	11	11	59.714	16.721	1
1	11	12	28.257	40.993	1
1	11	13	11.243	72.007	1
1	11	14	5.243	83.993	1
1	11	15	4.45	83.657	1
1	11	16	4.207	82.036	1
1	11	17	3.879	78.093	1
1	11	18	4.364	91.071	1
1	11	19	4.464	93.9	1
1	11	20	4.271	88.771	1
0.5	11	1	110.907	0.986	1
0.5	11	2	109.957	0.986	1
0.5	11	3	93.093	1	1
0.5	11	4	87.293	1.321	1
0.5	11	5	81.179	1.357	1
0.5	11	6	79.229	1.436	1
0.5	11	7	78.714	1.729	1
0.5	11	8	78	2.364	1
0.5	11	9	72.429	3.75	1
0.5	11	10	63.443	7.3	1
0.5	11	11	47.079	14.586	1
0.5	11	12	26.314	32.879	1
0.5	11	13	7.921	53.993	1
0.5	11	14	2.836	60.507	1
0.5	11	15	2.336	65.357	1
0.5	11	16	2.157	65.621	1
0.5	11	17	2.371	71.936	1
0.5	11	18	2.129	66.286	1
0.5	11	19	2.021	64.393	1
0.5	11	20	2.364	68.757	1
0.125	11	1	125.836	11.036	1
0.125	11	2	116.729	13.143	1
0.125	11	3	77.164	14.6	1
0.125	11	4	59.486	19.364	1
0.125	11	5	45.571	20.807	1
0.125	11	6	37.179	23.407	1
0.125	11	7	27.764	23.879	1
0.125	11	8	17.886	27.929	1
0.125	11	9	9.943	34.636	1
0.125	11	10	4.279	42.136	1
0.125	11	11	2.479	45.243	1
0.125	11	12	2.036	44.15	1
0.125	11	13	1.814	41.486	1
0.125	11	14	1.7	40.693	1
0.125	11	15	1.671	41.943	1
0.125	11	16	1.579	37.514	1
0.125	11	17	1.421	35.157	1
0.125	11	18	1.657	47.4	1
0.125	11	19	1.571	44.321	1
0.125	11	20	1.393	38.529	1
1	11	1	149.294	1.11	2
1	11	2	150.706	1.009	2
1	11	3	149.193	1.101	2
1	11	4	148.596	1.028	2
1	11	5	144.78	0.89	2
1	11	6	141.394	0.835	2
1	11	7	137.927	0.89	2
1	11	8	136.532	1.147	2
1	11	9	133.018	2.413	2
1	11	10	123.028	4.872	2
1	11	11	101.45	8.138	2
1	11	12	72.119	18.495	2
1	11	13	44.064	48.587	2
1	11	14	14.284	92.872	2
1	11	15	4.413	98.101	2
1	11	16	4.284	109.349	2
1	11	17	4.183	111.853	2
1	11	18	4.22	109.284	2
1	11	19	4.321	115.018	2
1	11	20	4.229	111.174	2
0.5	11	1	80.721	0.736	2
0.5	11	2	74.2	0.7	2
0.5	11	3	68.25	0.621	2
0.5	11	4	71.1	0.693	2
0.5	11	5	69.993	0.764	2
0.5	11	6	73.25	0.964	2
0.5	11	7	72.864	0.957	2
0.5	11	8	70.964	0.971	2
0.5	11	9	71.136	1.836	2
0.5	11	10	70.529	5.264	2
0.5	11	11	58.529	12.243	2
0.5	11	12	41.564	24.236	2
0.5	11	13	19.657	48.214	2
0.5	11	14	8.5	72.971	2
0.5	11	15	3.014	94.871	2
0.5	11	16	2	103.171	2
0.5	11	17	1.814	95.579	2
0.5	11	18	1.75	91.086	2
0.5	11	19	1.614	85.921	2
0.5	11	20	1.521	83.8	2
0.125	11	1	92.636	8.826	2
0.125	11	2	85.125	9.342	2
0.125	11	3	72.853	10	2
0.125	11	4	66.413	10.565	2
0.125	11	5	60.495	11.505	2
0.125	11	6	53.516	14.636	2
0.125	11	7	40.707	21.37	2
0.125	11	8	28.473	33.402	2
0.125	11	9	15.625	46.38	2
0.125	11	10	6.745	57.772	2
0.125	11	11	2.799	65.777	2
0.125	11	12	1.522	68.967	2
0.125	11	13	1.31	68.668	2
0.125	11	14	1.141	65.299	2
0.125	11	15	1.076	63.821	2
0.125	11	16	1.234	73.815	2
0.125	11	17	1.092	65.022	2
0.125	11	18	0.967	61.995	2
0.125	11	19	1.141	74.337	2
0.125	11	20	1.266	80.223	2
