# Supplementary material for: Controlling spatiotemporal pattern formation in a concentration gradient with a synthetic toggle switch
Source: Mol Syst Biol. 2020 Jun 12;16(6):e9361. doi: 10.15252/msb.20199361 (PMC7290156; doi:10.15252/msb.20199361)
Supplement: Supplementary file 10 — Source Data for Figure 4 [file MSB-16-e9361-s009.zip › SourceDataForFigure4/MSB-19-9361_SourceDataForFigure4B_mean.txt]

square	IPTG[mM]	time[h]	mean_RED[a.u.]	sd_RED[a.u.]
1	0.125	1	9.57966666666667	1.5473814440316
2	0.125	1	9.67133333333333	1.69835930631105
3	0.125	1	9.47133333333333	1.46653821407195
4	0.125	1	9.37666666666667	1.71633048488143
5	0.125	1	9.24233333333333	1.46020215495435
6	0.125	1	9.30233333333333	1.62124191079966
7	0.125	1	9.29333333333333	1.6655132342114
8	0.125	1	9.21233333333333	1.5775520065384
9	0.125	1	9.19533333333333	1.66547570781844
10	0.125	1	9.143	1.5750146031069
11	0.125	1	8.99766666666667	1.36290217306061
12	0.125	1	9.122	1.67460681952511
13	0.125	1	9.122	1.54666609195392
14	0.125	1	8.96166666666667	1.49240789777237
15	0.125	1	9.10433333333333	1.62619258802066
16	0.125	1	8.97566666666667	1.47582191789299
17	0.125	1	8.84833333333333	1.43726974967587
18	0.125	1	9.02433333333333	1.6081543250986
19	0.125	1	8.99733333333333	1.48868879667086
20	0.125	1	8.85733333333333	1.41572254814753
1	0.5	1	9.46666666666667	0.0594081924765709
2	0.5	1	9.43566666666667	0.129662382105734
3	0.5	1	9.33833333333333	0.178508636579111
4	0.5	1	9.288	0.118418748515596
5	0.5	1	9.30233333333333	0.107304861648172
6	0.5	1	9.49533333333333	0.267873726470763
7	0.5	1	9.40733333333333	0.180178615083292
8	0.5	1	9.462	0.227330156380539
9	0.5	1	9.37166666666667	0.119437570861657
10	0.5	1	9.30233333333333	0.275967993313235
11	0.5	1	9.45233333333333	0.187382852292661
12	0.5	1	9.48833333333333	0.252113730949612
13	0.5	1	9.45	0.153619660200119
14	0.5	1	9.302	0.0733689307541008
15	0.5	1	9.40033333333333	0.077242043818981
16	0.5	1	9.39033333333333	0.225011851539721
17	0.5	1	9.57133333333333	0.236445201544318
18	0.5	1	9.52366666666667	0.0843879928267844
19	0.5	1	9.65733333333333	0.105888305932871
20	0.5	1	9.59766666666667	0.256928654169466
1	1	1	10.13	0.310913171158765
2	1	1	10.049	0.278747197295328
3	1	1	10.207	0.512140605693397
4	1	1	9.999	0.156041661103694
5	1	1	10.046	0.35666370715283
6	1	1	9.80433333333333	0.15879966414742
7	1	1	10.041	0.237337312700722
8	1	1	10.0173333333333	0.318660216113235
9	1	1	9.956	0.592500632911054
10	1	1	10.0843333333333	0.452668016689199
11	1	1	10.1556666666667	0.250474216903324
12	1	1	9.987	0.363624806634531
13	1	1	10.033	0.31034335823407
14	1	1	10.106	0.318557687083517
15	1	1	10.012	0.538634384346191
16	1	1	10.163	0.410398586742206
17	1	1	10.0473333333333	0.379581787409951
18	1	1	10.0076666666667	0.477913520768489
19	1	1	9.973	0.502262879376926
20	1	1	10.3976666666667	0.384922503022795
1	0.125	2	9.362	1.61737657952624
2	0.125	2	9.37933333333333	1.55316268733618
3	0.125	2	9.392	1.78956167817709
4	0.125	2	9.176	1.51498151803908
5	0.125	2	9.19333333333333	1.63718426981612
6	0.125	2	9.086	1.56180792673107
7	0.125	2	9.049	1.64299452220633
8	0.125	2	9.03366666666667	1.59749251432779
9	0.125	2	8.95566666666667	1.63951252917852
10	0.125	2	9.06266666666667	1.55663879346923
11	0.125	2	8.93666666666667	1.59926868703584
12	0.125	2	8.90866666666667	1.53583375836493
13	0.125	2	8.96833333333333	1.66159993179265
14	0.125	2	8.85333333333333	1.67366494058199
15	0.125	2	8.822	1.525969527874
16	0.125	2	8.71533333333333	1.44000740738836
17	0.125	2	8.538	1.44468301021366
18	0.125	2	8.839	1.4379808760898
19	0.125	2	8.71333333333333	1.31948222168142
20	0.125	2	8.55166666666667	1.42450143325071
1	0.5	2	9.42133333333333	0.24281748975997
2	0.5	2	9.257	0.178462881294683
3	0.5	2	9.40266666666667	0.150606551428991
4	0.5	2	9.32866666666667	0.302175997281937
5	0.5	2	9.42866666666667	0.2809027115094
6	0.5	2	9.388	0.0716309988761852
7	0.5	2	9.39766666666667	0.287423613040636
8	0.5	2	9.45966666666667	0.37851860368195
9	0.5	2	9.519	0.296865289314867
10	0.5	2	9.50733333333333	0.16329829556163
11	0.5	2	9.512	0.188888856209147
12	0.5	2	9.593	0.287395198289742
13	0.5	2	9.519	0.104072090398915
14	0.5	2	9.44266666666667	0.27561990736036
15	0.5	2	9.543	0.213417431340553
16	0.5	2	9.39766666666667	0.331083574544757
17	0.5	2	9.58566666666667	0.272509327057503
18	0.5	2	9.54533333333333	0.17918240240976
19	0.5	2	9.55933333333333	0.316082795060619
20	0.5	2	9.47133333333333	0.410928623161411
1	1	2	10.015	0.517578979480426
2	1	2	10.0346666666667	0.47786434616252
3	1	2	9.85366666666667	0.257647692272478
4	1	2	10.0103333333333	0.42300039401085
5	1	2	10.1263333333333	0.30278760432576
6	1	2	10.027	0.401033664422327
7	1	2	9.981	0.245725456556703
8	1	2	9.80633333333333	0.425780851299507
9	1	2	9.93433333333333	0.269299709122259
10	1	2	9.90133333333333	0.416588926081015
11	1	2	9.88366666666667	0.170535431313653
12	1	2	9.91833333333333	0.412535251019029
13	1	2	9.90266666666667	0.43430442472226
14	1	2	9.85933333333333	0.431268284636528
15	1	2	9.87633333333333	0.44169710586932
16	1	2	10.014	0.454525026813706
17	1	2	9.89133333333333	0.488215457900846
18	1	2	9.998	0.608889973640558
19	1	2	9.92866666666667	0.307750440021347
20	1	2	10.0873333333333	0.448100807110781
1	0.125	3	9.497	1.77340463515803
2	0.125	3	9.67866666666667	1.49175645912238
3	0.125	3	9.31466666666667	1.66435402884522
4	0.125	3	9.44733333333333	1.92330999408138
5	0.125	3	9.32833333333333	1.61847036838286
6	0.125	3	9.23266666666667	1.61367417198558
7	0.125	3	9.25166666666667	1.64441519493507
8	0.125	3	9.11533333333333	1.63486584566849
9	0.125	3	9.04166666666667	1.66079539177267
10	0.125	3	9.027	1.65917660301729
11	0.125	3	8.99166666666667	1.52220771688142
12	0.125	3	9.08766666666667	1.74381602622907
13	0.125	3	8.87366666666667	1.63928348168745
14	0.125	3	8.93233333333333	1.63343207184545
15	0.125	3	8.81333333333333	1.4683355656434
16	0.125	3	8.78766666666667	1.39665934763397
17	0.125	3	8.62433333333333	1.36295646787905
18	0.125	3	8.79	1.53991136108544
19	0.125	3	8.62666666666667	1.48077052014596
20	0.125	3	8.803	1.3507523829333
1	0.5	3	9.25233333333333	0.10008163334665
2	0.5	3	9.093	0.0399624824053756
3	0.5	3	9.262	0.187693899741041
4	0.5	3	9.28333333333333	0.194242974990946
5	0.5	3	9.40233333333333	0.144776839768429
6	0.5	3	9.25	0.117222011584855
7	0.5	3	9.23566666666667	0.143029134561227
8	0.5	3	9.23333333333333	0.215476990264235
9	0.5	3	9.23333333333333	0.289009227073001
10	0.5	3	9.45966666666667	0.07956339191697
11	0.5	3	9.293	0.100935623047564
12	0.5	3	9.24966666666667	0.218781473926229
13	0.5	3	9.37166666666667	0.251229642624698
14	0.5	3	9.34266666666667	0.100071641004499
15	0.5	3	9.27366666666667	0.199580393158579
16	0.5	3	9.45	0.222919267897595
17	0.5	3	9.45733333333333	0.197520463074926
18	0.5	3	9.45966666666667	0.288148110063789
19	0.5	3	9.4	0.157467456955398
20	0.5	3	9.55466666666667	0.299927213392405
1	1	3	11.3963333333333	0.630634865301098
2	1	3	11.183	0.393472997802899
3	1	3	11.4896666666667	0.510574513007977
4	1	3	11.135	0.290385950073346
5	1	3	10.4733333333333	0.17867381826483
6	1	3	10.229	0.108678424721745
7	1	3	10.349	0.202296811640718
8	1	3	10.2136666666667	0.291925218734753
9	1	3	10.228	0.222177856682433
10	1	3	10.3503333333333	0.470388491922722
11	1	3	10.1536666666667	0.163662253844109
12	1	3	10.183	0.197896437562681
13	1	3	10.2636666666667	0.24704115716482
14	1	3	10.2873333333333	0.201227069086973
15	1	3	10.2846666666667	0.337979782432815
16	1	3	10.398	0.273983576150105
17	1	3	10.3063333333333	0.17521510589368
18	1	3	10.27	0.458875800189986
19	1	3	10.408	0.316545415383007
20	1	3	10.4586666666667	0.279739760015149
1	0.125	4	9.66433333333333	1.88794712143464
2	0.125	4	9.67066666666667	1.59090456449573
3	0.125	4	9.53266666666667	1.68955536557206
4	0.125	4	9.59933333333333	1.6762769262068
5	0.125	4	9.54933333333333	1.73774518653724
6	0.125	4	9.35666666666667	1.82027754294045
7	0.125	4	9.41033333333333	1.70720043736327
8	0.125	4	9.17033333333333	1.59771221855919
9	0.125	4	9.163	1.74166500797369
10	0.125	4	9.20366666666667	1.70929234870262
11	0.125	4	9.088	1.70116342542391
12	0.125	4	9.153	1.6062092018165
13	0.125	4	8.92833333333333	1.44914952069596
14	0.125	4	8.91733333333333	1.58522311783967
15	0.125	4	8.956	1.66857993515444
16	0.125	4	8.65233333333333	1.44128842822432
17	0.125	4	8.797	1.44048984723947
18	0.125	4	8.87766666666667	1.52232202024845
19	0.125	4	8.859	1.37679664438871
20	0.125	4	8.66266666666667	1.37069556551896
1	0.5	4	9.55466666666667	0.365664235786511
2	0.5	4	9.50466666666667	0.169600511005519
3	0.5	4	9.54033333333333	0.272272535033069
4	0.5	4	9.67833333333333	0.502459285249395
5	0.5	4	9.75466666666667	0.539594600911957
6	0.5	4	9.83333333333333	0.571078219978081
7	0.5	4	9.638	0.372057791209914
8	0.5	4	9.58566666666667	0.108010801928943
9	0.5	4	9.374	0.382466992039836
10	0.5	4	9.40966666666667	0.157424055764464
11	0.5	4	9.48766666666667	0.144337567297406
12	0.5	4	9.51433333333333	0.573118079747388
13	0.5	4	9.307	0.179574497075726
14	0.5	4	9.419	0.0733689307541008
15	0.5	4	9.474	0.265294176340152
16	0.5	4	9.626	0.341509882726693
17	0.5	4	9.46433333333333	0.147164307266855
18	0.5	4	9.44533333333333	0.229142604797391
19	0.5	4	9.562	0.354721017138822
20	0.5	4	9.63066666666667	0.241520875564274
1	1	4	15.3623333333333	2.44573635810022
2	1	4	14.9526666666667	1.9048961476504
3	1	4	16.5013333333333	2.4968140365941
4	1	4	14.7236666666667	1.68088676993227
5	1	4	11.984	0.48006666203768
6	1	4	11.106	0.277274232484737
7	1	4	10.6346666666667	0.371502803937377
8	1	4	10.5553333333333	0.209345010290031
9	1	4	10.5393333333333	0.28471447685942
10	1	4	10.538	0.407832073285071
11	1	4	10.2876666666667	0.335759338415677
12	1	4	10.4676666666667	0.358851408431587
13	1	4	10.502	0.12562245022288
14	1	4	10.4873333333333	0.337535677126631
15	1	4	10.492	0.194301312399067
16	1	4	10.4026666666667	0.33231360690368
17	1	4	10.5596666666667	0.330699763128632
18	1	4	10.471	0.223604561670821
19	1	4	10.4813333333333	0.330911367791035
20	1	4	10.4243333333333	0.298593927154142
1	0.125	5	10.5353333333333	2.31488538233178
2	0.125	5	10.118	1.8910809078408
3	0.125	5	10.1676666666667	2.03744063308194
4	0.125	5	10.6023333333333	2.430025994374
5	0.125	5	10.4146666666667	2.35606373711182
6	0.125	5	10.302	2.28801048948644
7	0.125	5	10.038	2.15823631699589
8	0.125	5	9.57733333333333	2.03622207367795
9	0.125	5	9.49733333333333	1.88885741477046
10	0.125	5	9.32266666666667	1.72481341986121
11	0.125	5	9.29833333333333	1.72714513962589
12	0.125	5	9.248	1.82964941997094
13	0.125	5	9.29633333333333	1.83800607543428
14	0.125	5	9.06433333333333	1.63094032181847
15	0.125	5	9.18533333333333	1.71063857472388
16	0.125	5	8.95633333333333	1.41624338774567
17	0.125	5	8.90733333333333	1.6617485770517
18	0.125	5	8.96933333333333	1.60686661964624
19	0.125	5	8.90933333333333	1.51840716981096
20	0.125	5	8.90533333333333	1.49516297885325
1	0.5	5	10.9666666666667	0.994171179090066
2	0.5	5	10.4763333333333	0.29652374834629
3	0.5	5	10.5903333333333	0.90968639284829
4	0.5	5	11.25	1.51051216479709
5	0.5	5	11.2216666666667	1.3696953432546
6	0.5	5	11.112	0.800238089570847
7	0.5	5	10.8236666666667	0.922134661171206
8	0.5	5	10.3596666666667	0.994244101482796
9	0.5	5	9.89033333333333	0.795631405446852
10	0.5	5	9.581	0.447131971569916
11	0.5	5	9.338	0.343917141183745
12	0.5	5	9.56666666666667	0.371788022041234
13	0.5	5	9.55233333333333	0.188056729029656
14	0.5	5	9.362	0.404077962774512
15	0.5	5	9.51666666666667	0.459373849204907
16	0.5	5	9.50266666666667	0.352392300332078
17	0.5	5	9.45	0.275310733535764
18	0.5	5	9.462	0.159445915595226
19	0.5	5	9.50966666666667	0.511787390752579
20	0.5	5	9.705	0.307702778667987
1	1	5	27.5673333333333	6.55764945184884
2	1	5	26.545	5.48947001084804
3	1	5	30.605	6.36197044947554
4	1	5	25.733	4.58707106986582
5	1	5	17.998	2.23712471713135
6	1	5	14.3756666666667	0.680042155556061
7	1	5	12.8483333333333	0.356401926668941
8	1	5	11.8286666666667	0.4238069529082
9	1	5	11.339	0.22751483468117
10	1	5	11.0483333333333	0.360724733464914
11	1	5	10.618	0.245236620430147
12	1	5	10.6103333333333	0.259031529612388
13	1	5	10.9533333333333	0.443324185369277
14	1	5	10.7366666666667	0.377212583742024
15	1	5	10.7016666666667	0.409744229164162
16	1	5	10.7073333333333	0.310240766717292
17	1	5	10.7056666666667	0.222270855789358
18	1	5	10.8393333333333	0.124444097221738
19	1	5	10.7886666666667	0.344466737629823
20	1	5	10.7126666666667	0.640618711351248
1	0.125	6	12.62	3.70627157666569
2	0.125	6	11.1373333333333	2.10998349124663
3	0.125	6	12.1113333333333	3.13861981344242
4	0.125	6	12.7326666666667	3.60346587791994
5	0.125	6	12.3783333333333	3.66826244062953
6	0.125	6	11.8836666666667	3.35829559945716
7	0.125	6	11.246	3.04501773393851
8	0.125	6	10.6746666666667	2.76126172850987
9	0.125	6	10.2503333333333	2.50705331681106
10	0.125	6	9.967	2.28719325812228
11	0.125	6	9.886	2.17934324969703
12	0.125	6	9.77166666666667	1.95792143185914
13	0.125	6	9.633	1.7589710060146
14	0.125	6	9.36033333333333	1.79486053311485
15	0.125	6	9.496	1.80299944536874
16	0.125	6	9.36766666666667	1.63387310808806
17	0.125	6	9.26033333333333	1.69245571089271
18	0.125	6	9.38266666666667	1.92987054833565
19	0.125	6	9.40266666666667	1.92832059920889
20	0.125	6	9.26133333333333	1.62356531538874
1	0.5	6	15.0003333333333	3.06670268094795
2	0.5	6	13.6026666666667	0.702554149751699
3	0.5	6	14.3616666666667	2.7765023560828
4	0.5	6	16.65	4.68071565041074
5	0.5	6	16.45	4.46726325617822
6	0.5	6	16.0783333333333	3.10765447457296
7	0.5	6	15.169	2.87160773783607
8	0.5	6	13.8356666666667	3.30340950130821
9	0.5	6	12.3526666666667	2.72868655827915
10	0.5	6	11.181	1.45544632329743
11	0.5	6	10.169	0.345440298749292
12	0.5	6	9.964	0.547630349779849
13	0.5	6	9.831	0.50108182964462
14	0.5	6	10.038	0.508701287594204
15	0.5	6	10.095	0.557971325428108
16	0.5	6	10.0833333333333	0.649017976124955
17	0.5	6	9.96666666666667	0.108075590830369
18	0.5	6	9.85466666666667	0.347514508090429
19	0.5	6	9.96433333333333	0.558262781612148
20	0.5	6	10.1023333333333	0.596124427727411
1	1	6	45.807	9.10492377782483
2	1	6	44.8843333333333	8.6962007988163
3	1	6	50.7596666666667	9.5629491441361
4	1	6	43.368	6.71826592209627
5	1	6	28.107	3.0130044805808
6	1	6	21.759	1.89369348100478
7	1	6	18.3286666666667	0.965431164471778
8	1	6	15.4043333333333	0.244422448505315
9	1	6	13.7586666666667	0.387072775241729
10	1	6	11.9256666666667	0.28967625607449
11	1	6	10.833	0.256782008715564
12	1	6	10.6446666666667	0.202783957287882
13	1	6	11.0793333333333	0.24733849949681
14	1	6	10.9063333333333	0.344193743890462
15	1	6	10.9433333333333	0.157150670801411
16	1	6	10.7283333333333	0.0704651213958607
17	1	6	10.696	0.180174915013162
18	1	6	11.1153333333333	0.206427549840939
19	1	6	10.9423333333333	0.446358973622502
20	1	6	10.8743333333333	0.233174469728856
1	0.125	7	27.7616666666667	10.7955000038596
2	0.125	7	24.383	4.70693063471303
3	0.125	7	26.2723333333333	5.57638272837628
4	0.125	7	28.8213333333333	6.59153186545687
5	0.125	7	26.1746666666667	6.7903431675677
6	0.125	7	23.2226666666667	7.3927662166021
7	0.125	7	18.3213333333333	8.48549175553976
8	0.125	7	13.967	6.68641540737636
9	0.125	7	11.381	5.39186173784158
10	0.125	7	9.55	3.53241829346412
11	0.125	7	8.79	2.57964086647735
12	0.125	7	8.43166666666667	2.20432627651474
13	0.125	7	7.93866666666667	2.04465653187359
14	0.125	7	7.59	2.0737678269276
15	0.125	7	7.83033333333333	2.26232564705732
16	0.125	7	7.46433333333333	1.52473418448375
17	0.125	7	7.21133333333333	1.50622187387295
18	0.125	7	7.59366666666667	2.13246015984668
19	0.125	7	7.381	1.82289028742818
20	0.125	7	7.183	1.33026275599973
1	0.5	7	35.5783333333333	10.2185646904706
2	0.5	7	37.4833333333333	5.20002637813822
3	0.5	7	40.8263333333333	12.471081842941
4	0.5	7	51.343	19.3292779999668
5	0.5	7	53.776	19.2216422035163
6	0.5	7	53.7023333333333	13.9170420827607
7	0.5	7	50.745	13.8524088879877
8	0.5	7	44.207	18.2138076194957
9	0.5	7	35.781	17.6860080572186
10	0.5	7	26.4336666666667	14.1556372280916
11	0.5	7	15.988	7.65635546457974
12	0.5	7	10.2736666666667	3.45440014088312
13	0.5	7	8.35966666666667	1.61176311328102
14	0.5	7	7.86433333333333	1.55134081791634
15	0.5	7	7.99733333333333	1.30511813003013
16	0.5	7	8.026	0.887317305139486
17	0.5	7	7.79266666666667	0.661258144247262
18	0.5	7	7.43066666666667	0.844738026451594
19	0.5	7	7.68333333333333	1.46922746140049
20	0.5	7	7.969	1.13667585529033
1	1	7	111.992	10.8332722664946
2	1	7	111.277	6.65350681971545
3	1	7	114.704	12.7571853870672
4	1	7	107.297	12.8817005476762
5	1	7	83.5346666666667	2.34548594822765
6	1	7	70.4643333333333	1.73238515732886
7	1	7	61.865	1.76414058396716
8	1	7	50.5546666666667	2.15417091553417
9	1	7	38.1276666666667	4.58261173713564
10	1	7	23.8283333333333	3.30589554180608
11	1	7	13.771	1.97902728632023
12	1	7	9.51033333333333	1.29721252435109
13	1	7	9.67633333333333	1.1419125769223
14	1	7	9.47433333333333	0.944475162899128
15	1	7	8.89333333333333	0.854406421636292
16	1	7	8.844	0.94079062495329
17	1	7	8.932	0.908774449464772
18	1	7	9.50966666666667	1.16504477739413
19	1	7	9.297	1.33008007277758
20	1	7	8.93633333333333	0.820931990687008
1	0.125	8	31.2616666666667	10.9390822436498
2	0.125	8	29.5793333333333	4.71719560049542
3	0.125	8	30.528	5.37810710194582
4	0.125	8	31.6506666666667	5.59041289470942
5	0.125	8	27.92	5.76573074293276
6	0.125	8	23.9896666666667	6.72179368422844
7	0.125	8	17.9806666666667	8.23572597488123
8	0.125	8	12.508	6.8027302607115
9	0.125	8	9.281	5.32864222856067
10	0.125	8	6.96266666666667	2.98768812517862
11	0.125	8	6.08633333333333	1.93404687981789
12	0.125	8	5.73533333333333	1.39799368143541
13	0.125	8	5.42866666666667	1.44858839334482
14	0.125	8	5.12133333333333	1.40433839701595
15	0.125	8	5.33866666666667	1.64653464383029
16	0.125	8	5.05033333333333	1.07747869275143
17	0.125	8	4.865	1.10131603093753
18	0.125	8	5.16533333333333	1.68757705996892
19	0.125	8	5.11066666666667	1.38544012260846
20	0.125	8	4.801	0.829636667463535
1	0.5	8	35.407	10.2591397787534
2	0.5	8	40.5713333333333	6.98851674773219
3	0.5	8	44.293	13.6498587172176
4	0.5	8	54.7336666666667	19.8574888979783
5	0.5	8	57.6143333333333	20.5734418689079
6	0.5	8	58.1	15.623634052294
7	0.5	8	55.0403333333333	15.6407075394093
8	0.5	8	47.812	19.7682453191982
9	0.5	8	38.1166666666667	18.2141464069369
10	0.5	8	27.5643333333333	14.414741112255
11	0.5	8	15.5166666666667	8.29365602935963
12	0.5	8	8.51933333333333	3.75679814913356
13	0.5	8	5.98566666666667	1.57274102551352
14	0.5	8	5.35	1.21092650478879
15	0.5	8	5.40933333333333	1.19158060295279
16	0.5	8	5.469	0.725412985822559
17	0.5	8	5.27633333333333	0.433278586285237
18	0.5	8	4.91433333333333	0.664272032629203
19	0.5	8	5.162	1.15161755804607
20	0.5	8	5.54533333333333	0.834843897584053
1	1	8	113.723333333333	13.6437463452431
2	1	8	117.601666666667	6.40890172598499
3	1	8	118.846666666667	15.6601153358886
4	1	8	113.600333333333	16.9474719747027
5	1	8	96.5863333333333	6.91336743803867
6	1	8	84.1766666666667	1.85918593296457
7	1	8	74.1716666666667	0.649239811882587
8	1	8	60.3233333333333	2.38993186792706
9	1	8	44.833	6.67895328625676
10	1	8	27.6376666666667	5.4925759287727
11	1	8	15.0266666666667	2.38532185109962
12	1	8	8.455	1.00144046253384
13	1	8	7.88366666666667	1.18321990066654
14	1	8	7.53266666666667	1.00221371639652
15	1	8	7.00366666666667	0.965583933862476
16	1	8	6.82466666666667	0.925256901262203
17	1	8	6.93	1.00494626722029
18	1	8	7.65466666666667	1.2433247095322
19	1	8	7.49033333333333	1.38975873205867
20	1	8	7.119	0.683057098638174
1	0.125	9	35.5486666666667	11.5356884637777
2	0.125	9	33.801	3.75465324630651
3	0.125	9	32.672	3.88485688282078
4	0.125	9	33.629	3.89209776341756
5	0.125	9	29.5103333333333	4.72266093779062
6	0.125	9	25.0363333333333	5.04218854599204
7	0.125	9	18.7053333333333	7.81373050042893
8	0.125	9	12.2496666666667	6.68777798176146
9	0.125	9	8.40233333333333	5.51984577079227
10	0.125	9	5.775	3.02773033805853
11	0.125	9	4.722	1.57793947919431
12	0.125	9	4.38066666666667	1.15273124939568
13	0.125	9	3.99566666666667	1.02327725144915
14	0.125	9	3.786	1.06694517197464
15	0.125	9	3.94033333333333	1.11080346296423
16	0.125	9	3.73966666666667	0.716258565975537
17	0.125	9	3.53633333333333	0.683178112451894
18	0.125	9	3.75666666666667	1.23302730437462
19	0.125	9	3.69	0.951358502353345
20	0.125	9	3.561	0.533215716197488
1	0.5	9	41.057	11.111754496928
2	0.5	9	49.174	9.65256831107659
3	0.5	9	53.893	16.7201463211301
4	0.5	9	64.964	21.9046227997653
5	0.5	9	67.8833333333333	22.3921310359986
6	0.5	9	68.838	16.7245008296212
7	0.5	9	65.786	16.4091102440077
8	0.5	9	57.662	20.7373195712464
9	0.5	9	46.8786666666667	18.4210576334078
10	0.5	9	35.307	15.4052472553997
11	0.5	9	20.2883333333333	10.1123074188502
12	0.5	9	10.3476666666667	5.12447659115868
13	0.5	9	5.64733333333333	2.29825593294858
14	0.5	9	4.512	1.29864583316623
15	0.5	9	4.57366666666667	1.03326295459255
16	0.5	9	4.519	0.670169381574539
17	0.5	9	4.288	0.411610252544807
18	0.5	9	4.04533333333333	0.714430075888
19	0.5	9	4.28566666666667	1.23201352806426
20	0.5	9	4.536	0.918748605441118
1	1	9	112.297	14.5166966283656
2	1	9	119.196666666667	7.13691111989868
3	1	9	120.935666666667	14.7847524271911
4	1	9	116.883333333333	16.7019245098681
5	1	9	103.189	8.2862845715073
6	1	9	92.1196666666667	2.34902731642979
7	1	9	81.601	1.71497551002922
8	1	9	67.6313333333333	3.0325814635939
9	1	9	50.905	9.89466098459164
10	1	9	32.4736666666667	8.8160410805153
11	1	9	18.1256666666667	3.75332124035944
12	1	9	8.64366666666667	0.90426010269907
13	1	9	6.569	0.69377517972323
14	1	9	6.36566666666667	0.658198551603795
15	1	9	5.64433333333333	0.708775234706556
16	1	9	5.558	0.403639690813478
17	1	9	5.62266666666667	0.627446677681325
18	1	9	6.26966666666667	0.852345196110903
19	1	9	6.05833333333333	0.908295840204794
20	1	9	5.74633333333333	0.467642313454774
1	0.125	10	39.8493333333333	11.5137198304168
2	0.125	10	38.2463333333333	1.99785117897538
3	0.125	10	35.805	3.6320119768525
4	0.125	10	36.1543333333333	3.83940312201433
5	0.125	10	31.9523333333333	4.78676355519398
6	0.125	10	27.2503333333333	4.63766798437893
7	0.125	10	20.2136666666667	6.62667022971065
8	0.125	10	13.1743333333333	6.64832740870464
9	0.125	10	8.517	5.96133064005009
10	0.125	10	5.52266666666667	3.53502621395278
11	0.125	10	4.175	1.75670116980664
12	0.125	10	3.62966666666667	1.07245574889285
13	0.125	10	3.26466666666667	0.846523675589368
14	0.125	10	2.96566666666667	0.723820649977143
15	0.125	10	3.02566666666667	0.751586544140682
16	0.125	10	2.902	0.398858370853615
17	0.125	10	2.69533333333333	0.463519506960962
18	0.125	10	2.807	0.80190585482337
19	0.125	10	2.83866666666667	0.582007159177044
20	0.125	10	2.74666666666667	0.202020626009656
1	0.5	10	44.048	12.1241446296223
2	0.5	10	53.643	11.865496196957
3	0.5	10	57.7216666666667	17.5912580941027
4	0.5	10	68.0096666666667	20.7854439532413
5	0.5	10	70.162	19.685974118646
6	0.5	10	71.2406666666667	13.979490846713
7	0.5	10	68.9	13.81117286837
8	0.5	10	61.8023333333333	17.5352333412856
9	0.5	10	52.2713333333333	15.0346886011428
10	0.5	10	41.043	13.2181030787326
11	0.5	10	24.8786666666667	10.277955114386
12	0.5	10	12.526	6.48817223877418
13	0.5	10	5.75733333333333	3.02862383490148
14	0.5	10	3.89266666666667	1.32274651136691
15	0.5	10	3.71433333333333	0.829825483661073
16	0.5	10	3.73833333333333	0.613401445493352
17	0.5	10	3.52166666666667	0.204363238703377
18	0.5	10	3.22633333333333	0.476686829410393
19	0.5	10	3.42633333333333	0.929796393482645
20	0.5	10	3.72166666666667	0.653193182246518
1	1	10	110.767	12.3653435455712
2	1	10	120.952333333333	5.68372345679602
3	1	10	123.156333333333	12.2952013539158
4	1	10	119.770666666667	14.1131791008735
5	1	10	109.515333333333	8.05115186376045
6	1	10	100.152	3.93614417926986
7	1	10	90.2443333333333	4.25613467048839
8	1	10	76.7233333333333	2.97280950168916
9	1	10	59.2066666666667	11.9340039103954
10	1	10	39.3786666666667	12.0547998877349
11	1	10	22.5726666666667	6.20961805051916
12	1	10	10.0883333333333	2.26729229111143
13	1	10	6.031	0.0965349677578025
14	1	10	5.441	0.249601682686636
15	1	10	4.85766666666667	0.462532521379128
16	1	10	4.72166666666667	0.270276401732251
17	1	10	4.77066666666667	0.271216395767906
18	1	10	5.159	0.491811955934379
19	1	10	5.09333333333333	0.639432821595305
20	1	10	4.76666666666667	0.314770286611258
1	0.125	11	116.437333333333	20.7638533353839
2	0.125	11	99.7243333333333	15.9387083960192
3	0.125	11	70.69	7.78424736246222
4	0.125	11	57.1223333333333	10.6706816245886
5	0.125	11	47.1143333333333	12.6796407414932
6	0.125	11	40.5116666666667	11.6995830837399
7	0.125	11	32.2916666666667	7.29491441576482
8	0.125	11	22.9493333333333	5.30849058898415
9	0.125	11	14.4483333333333	4.04738154037068
10	0.125	11	7.34133333333333	3.3999515192622
11	0.125	11	3.59266666666667	1.6595301543911
12	0.125	11	2.27466666666667	0.896161443788636
13	0.125	11	1.857	0.569718351468513
14	0.125	11	1.589	0.404100235090256
15	0.125	11	1.49366666666667	0.363078962945161
16	0.125	11	1.40933333333333	0.172569792644406
17	0.125	11	1.28433333333333	0.171418590979314
18	0.125	11	1.325	0.345734001799071
19	0.125	11	1.365	0.215564375535477
20	0.125	11	1.32266666666667	0.0645936013342911
1	0.5	11	97.4306666666667	15.3505531604999
2	0.5	11	90.962	17.9827828491588
3	0.5	11	80.0286666666667	12.4713017096586
4	0.5	11	79.212	8.09654450985111
5	0.5	11	76.7383333333333	5.93845647734606
6	0.5	11	77.0526666666667	3.30466796113215
7	0.5	11	77.8403333333333	4.60212237270298
8	0.5	11	77.7903333333333	6.72395213645467
9	0.5	11	75.2763333333333	6.08593265928348
10	0.5	11	71.0953333333333	7.9506421333961
11	0.5	11	58.805	11.8664075439874
12	0.5	11	41.0236666666667	14.4470803394088
13	0.5	11	19.9283333333333	12.1452733741704
14	0.5	11	8.13333333333333	5.12384907401978
15	0.5	11	3.89533333333333	2.1406917884958
16	0.5	11	2.807	1.26423850597899
17	0.5	11	2.376	0.564516607373069
18	0.5	11	2.20266666666667	0.493639882235353
19	0.5	11	2.195	0.684785367834331
20	0.5	11	2.24733333333333	0.675597760012075
1	1	11	144.307333333333	15.7948530329767
2	1	11	150.121	7.92371282922343
3	1	11	146.269	5.50321069921915
4	1	11	143.343666666667	6.94377536599027
5	1	11	137.391	9.40795955561035
6	1	11	132.741	11.0556917015626
7	1	11	126.604	14.6829785466029
8	1	11	121.679666666667	18.3159060472949
9	1	11	112.427333333333	20.0084304815079
10	1	11	96.3546666666667	23.3758584298702
11	1	11	73.857	23.8987509924682
12	1	11	44.135	24.3081300802838
13	1	11	22.838	18.408466285924
14	1	11	8.55433333333333	4.98208513910926
15	1	11	4.571	0.242328289722847
16	1	11	4.29233333333333	0.0897904968987997
17	1	11	4.08733333333333	0.180622073217349
18	1	11	4.31833333333333	0.0852310585017772
19	1	11	4.34966666666667	0.103035592555841
20	1	11	4.22633333333333	0.0460579345317755
