# Supplementary material for: Controlling spatiotemporal pattern formation in a concentration gradient with a synthetic toggle switch
Source: Mol Syst Biol. 2020 Jun 12;16(6):e9361. doi: 10.15252/msb.20199361 (PMC7290156; doi:10.15252/msb.20199361)
Supplement: Supplementary file 11 — Source Data for Figure 5 [file MSB-16-e9361-s010.zip]

Archive with 3 entries (2 files):
- SourceDataForFigure5/
- SourceDataForFigure5/MSB-19-9361_SourceDataForFigure5.txt
- SourceDataForFigure5/MSB-19-9361_SourceDataForFigure5_mean.txt
