# Supplementary material for: Controlling spatiotemporal pattern formation in a concentration gradient with a synthetic toggle switch
Source: Mol Syst Biol. 2020 Jun 12;16(6):e9361. doi: 10.15252/msb.20199361 (PMC7290156; doi:10.15252/msb.20199361)
Supplement: Supplementary file 11 — Source Data for Figure 5 [file MSB-16-e9361-s010.zip › SourceDataForFigure5/MSB-19-9361_SourceDataForFigure5.txt]

ahl[uM]	time[h]	replicate	IPTG_PulseDuration[h]	percentageEvent_in_REDgate
10	0	1	2	46.551969287644
10	0	2	2	28.912992768836
10	0	3	2	48.4629027490393
10	3	1	2	83.4177878734929
10	3	2	2	77.9200195074372
10	3	3	2	78.4242164018892
10	6	1	2	55.6461426137746
10	6	2	2	14.5418762300459
10	6	3	2	45.1234922458357
0.1	0	1	2	41.2880143112701
0.1	0	2	2	27.4891009779663
0.1	0	3	2	47.9271873165003
0.1	3	1	2	83.5501739018421
0.1	3	2	2	79.9102268591532
0.1	3	3	2	78.8854489164087
0.1	6	1	2	54.2553191489362
0.1	6	2	2	14.9130173965207
0.1	6	3	2	46.0300076661921
0.033333333	0	1	2	40.9853008727607
0.033333333	0	2	2	25.6199253895106
0.033333333	0	3	2	49.3755106805183
0.033333333	3	1	2	81.9837489492855
0.033333333	3	2	2	75.0876796017649
0.033333333	3	3	2	77.4242424242424
0.033333333	6	1	2	41.2070646873984
0.033333333	6	2	2	6.04704679110202
0.033333333	6	3	2	38.9881956155143
0.011111111	0	1	2	42.7634660421546
0.011111111	0	2	2	23.584799910324
0.011111111	0	3	2	54.2082890541977
0.011111111	3	1	2	64.1143260409315
0.011111111	3	2	2	50.8833922261484
0.011111111	3	3	2	70.5194805194805
0.011111111	6	1	2	19.3243386805482
0.011111111	6	2	2	2.41781800857551
0.011111111	6	3	2	15.9486188473343
0.003703704	0	1	2	33.4854535082715
0.003703704	0	2	2	13.1208053691275
0.003703704	0	3	2	44.5650891065738
0.003703704	3	1	2	22.763106030745
0.003703704	3	2	2	15.446371226718
0.003703704	3	3	2	28.9861751152074
0.003703704	6	1	2	1.29925002640752
0.003703704	6	2	2	1.90653669724771
0.003703704	6	3	2	1.01442741208296
0.001234568	0	1	2	8.73388042203986
0.001234568	0	2	2	1.95001681048975
0.001234568	0	3	2	23.7057220708447
0.001234568	3	1	2	10.6137607505864
0.001234568	3	2	2	9.67184801381693
0.001234568	3	3	2	29.9319727891156
0.001234568	6	1	2	1.76884201274445
0.001234568	6	2	2	2.30007077140835
0.001234568	6	3	2	1.93231441048035
0.000411523	0	1	2	2.71853761424889
0.000411523	0	2	2	0.677277345072807
0.000411523	0	3	2	4.92452363276417
0.000411523	3	1	2	9.19098822324629
0.000411523	3	2	2	4.02563814235916
0.000411523	3	3	2	19.1130543410369
0.000411523	6	1	2	1.422786472584
0.000411523	6	2	2	1.76088971269694
0.000411523	6	3	2	1.83423913043478
0	0	1	2	1.71324422843256
0	0	2	2	0.829779877837962
0	0	3	2	1.93416164980146
0	3	1	2	7.62816131237184
0	3	2	2	2.64597521491571
0	3	3	2	5.49422336328626
0	6	1	2	0.781745193323474
0	6	2	2	1.84930651005873
0	6	3	2	0.694214876033058
10	0	1	3.5	95.4299458809381
10	0	2	3.5	93.3563914108661
10	0	3	3.5	96.8667597332092
10	3	1	3.5	99.7023809523809
10	3	2	3.5	99.2588671254632
10	3	3	3.5	99.0239574090506
10	6	1	3.5	98.8552646492123
10	6	2	3.5	99.4585987261146
10	6	3	3.5	99.4414794588557
0.1	0	1	3.5	95.3162149310509
0.1	0	2	3.5	93.9550534791491
0.1	0	3	3.5	97.0850554709593
0.1	3	1	3.5	99.7067448680352
0.1	3	2	3.5	99.8118311184288
0.1	3	3	3.5	99.4059405940594
0.1	6	1	3.5	97.8710891554928
0.1	6	2	3.5	99.6406109613657
0.1	6	3	3.5	99.5118379301928
0.033333333	0	1	3.5	96.077248038624
0.033333333	0	2	3.5	95.2898108602807
0.033333333	0	3	3.5	97.4911371693482
0.033333333	3	1	3.5	99.6090695856138
0.033333333	3	2	3.5	99.3605115907274
0.033333333	3	3	3.5	99.6309963099631
0.033333333	6	1	3.5	98.3851208375097
0.033333333	6	2	3.5	98.7220447284345
0.033333333	6	3	3.5	99.0557939914163
0.011111111	0	1	3.5	96.3318049187161
0.011111111	0	2	3.5	95.235133117691
0.011111111	0	3	3.5	97.6994758299359
0.011111111	3	1	3.5	98.9473684210526
0.011111111	3	2	3.5	97.4738675958188
0.011111111	3	3	3.5	99.6610169491526
0.011111111	6	1	3.5	94.5415670984782
0.011111111	6	2	3.5	94.1836401263479
0.011111111	6	3	3.5	98.6524822695036
0.003703704	0	1	3.5	93.3408897704732
0.003703704	0	2	3.5	89.8905423687123
0.003703704	0	3	3.5	96.410822749862
0.003703704	3	1	3.5	86.2467866323908
0.003703704	3	2	3.5	56.2320505456634
0.003703704	3	3	3.5	96.2915601023018
0.003703704	6	1	3.5	58.8989189791597
0.003703704	6	2	3.5	16.3772520078142
0.003703704	6	3	3.5	90.6912122264675
0.001234568	0	1	3.5	68.0236171535115
0.001234568	0	2	3.5	30.5100286532951
0.001234568	0	3	3.5	88.7689575078563
0.001234568	3	1	3.5	76.5714285714286
0.001234568	3	2	3.5	16.3967611336032
0.001234568	3	3	3.5	55.6511056511056
0.001234568	6	1	3.5	9.13439635535308
0.001234568	6	2	3.5	0.932176149148184
0.001234568	6	3	3.5	3.97196261682243
0.000411523	0	1	3.5	10.713837661523
0.000411523	0	2	3.5	1.9468560905025
0.000411523	0	3	3.5	18.2745258005303
0.000411523	3	1	3.5	26.4984227129338
0.000411523	3	2	3.5	13.4773218142549
0.000411523	3	3	3.5	45.6293706293706
0.000411523	6	1	3.5	1.37693631669535
0.000411523	6	2	3.5	1.25157761884729
0.000411523	6	3	3.5	4.96411483253589
0	0	1	3.5	3.40664079344545
0	0	2	3.5	1.7927244176917
0	0	3	3.5	7.11159737417943
0	3	1	3.5	13.0419701699618
0	3	2	3.5	10.3150625809236
0	3	3	3.5	40.8945686900958
0	6	1	3.5	1.26845270639694
0	6	2	3.5	1.07077845593747
0	6	3	3.5	3.11717576364547
10	0	1	5	99.5819209039548
10	0	2	5	99.6481688789381
10	0	3	5	99.6878483835006
10	3	1	5	99.9239736441966
10	3	2	5	99.8025666337611
10	3	3	5	99.7371879106439
10	6	1	5	99.9042947721019
10	6	2	5	99.9336429993364
10	6	3	5	99.805900621118
0.1	0	1	5	99.638038828562
0.1	0	2	5	99.7180932854946
0.1	0	3	5	99.5912806539509
0.1	3	1	5	100
0.1	3	2	5	99.9649368863955
0.1	3	3	5	99.875
0.1	6	1	5	99.9765092788349
0.1	6	2	5	100
0.1	6	3	5	99.7908770095412
0.033333333	0	1	5	99.7011526967411
0.033333333	0	2	5	99.7631173753405
0.033333333	0	3	5	99.6689426857025
0.033333333	3	1	5	100
0.033333333	3	2	5	99.6706915477497
0.033333333	3	3	5	100
0.033333333	6	1	5	99.8585572842998
0.033333333	6	2	5	99.7462208981573
0.033333333	6	3	5	99.989285331619
0.011111111	0	1	5	99.6737800733995
0.011111111	0	2	5	99.7691123653156
0.011111111	0	3	5	99.6915959907479
0.011111111	3	1	5	99.8467432950192
0.011111111	3	2	5	99.8427672955975
0.011111111	3	3	5	100
0.011111111	6	1	5	99.7469746974698
0.011111111	6	2	5	99.8410174880763
0.011111111	6	3	5	99.9203821656051
0.003703704	0	1	5	99.4074686509577
0.003703704	0	2	5	99.3621064060804
0.003703704	0	3	5	99.6973032471106
0.003703704	3	1	5	99.1431019708655
0.003703704	3	2	5	95.276334435522
0.003703704	3	3	5	100
0.003703704	6	1	5	94.8750664540138
0.003703704	6	2	5	83.4113712374582
0.003703704	6	3	5	99.4232074191359
0.001234568	0	1	5	94.0124132895217
0.001234568	0	2	5	70.7324891809585
0.001234568	0	3	5	98.7122337790986
0.001234568	3	1	5	59.5244385733157
0.001234568	3	2	5	50.6218905472637
0.001234568	3	3	5	78.8590604026846
0.001234568	6	1	5	4.90421455938697
0.001234568	6	2	5	2.71011630458635
0.001234568	6	3	5	9.82690033329749
0.000411523	0	1	5	26.4036418816388
0.000411523	0	2	5	5.68965517241379
0.000411523	0	3	5	37.8689492325856
0.000411523	3	1	5	38.4153661464586
0.000411523	3	2	5	57.6271186440678
0.000411523	3	3	5	85.2564102564102
0.000411523	6	1	5	1.85627442466348
0.000411523	6	2	5	3.06783320077264
0.000411523	6	3	5	11.6121062384188
0	0	1	5	2.41511578349197
0	0	2	5	4.09057706355004
0	0	3	5	5.35833891493637
0	3	1	5	5.58354324097397
0	3	2	5	10.446735395189
0	3	3	5	20.0579290369298
0	6	1	5	0.856575786064974
0	6	2	5	1.38045278851463
0	6	3	5	1.22937560659981
10	0	1	6.5	99.8554913294798
10	0	2	6.5	99.9330357142857
10	0	3	6.5	99.8891352549889
10	3	1	6.5	99.8657718120805
10	3	2	6.5	99.7542997542998
10	3	3	6.5	99.8991935483871
10	6	1	6.5	99.9540705017798
10	6	2	6.5	99.97642621405
10	6	3	6.5	99.9386352479136
0.1	0	1	6.5	99.9233599019007
0.1	0	2	6.5	99.8882681564246
0.1	0	3	6.5	99.9540546749368
0.1	3	1	6.5	100
0.1	3	2	6.5	99.917593737124
0.1	3	3	6.5	99.7863247863248
0.1	6	1	6.5	99.9658314350797
0.1	6	2	6.5	99.9885909868796
0.1	6	3	6.5	99.9766709436603
0.033333333	0	1	6.5	99.964494940529
0.033333333	0	2	6.5	99.9463159307476
0.033333333	0	3	6.5	99.927180047333
0.033333333	3	1	6.5	100
0.033333333	3	2	6.5	99.9488883209813
0.033333333	3	3	6.5	99.7273346966599
0.033333333	6	1	6.5	99.9554962171785
0.033333333	6	2	6.5	99.9785361665594
0.033333333	6	3	6.5	99.9319187563826
0.011111111	0	1	6.5	99.9602227525855
0.011111111	0	2	6.5	99.9582521569719
0.011111111	0	3	6.5	99.9632623071271
0.011111111	3	1	6.5	99.9201277955272
0.011111111	3	2	6.5	99.687255668491
0.011111111	3	3	6.5	99.8287671232877
0.011111111	6	1	6.5	99.9561835907547
0.011111111	6	2	6.5	99.8985343855693
0.011111111	6	3	6.5	99.953531598513
0.003703704	0	1	6.5	99.9325782092772
0.003703704	0	2	6.5	99.8467753168965
0.003703704	0	3	6.5	99.9053926206244
0.003703704	3	1	6.5	99.7702469844917
0.003703704	3	2	6.5	99.6975806451613
0.003703704	3	3	6.5	99.8506348020911
0.003703704	6	1	6.5	98.8295381996169
0.003703704	6	2	6.5	94.2726480836237
0.003703704	6	3	6.5	99.7803645947727
0.001234568	0	1	6.5	98.1047604835099
0.001234568	0	2	6.5	91.404829914308
0.001234568	0	3	6.5	99.6390512203506
0.001234568	3	1	6.5	81.0311284046693
0.001234568	3	2	6.5	70.4414587332054
0.001234568	3	3	6.5	90.9517426273459
0.001234568	6	1	6.5	8.35837506956038
0.001234568	6	2	6.5	4.32731039245022
0.001234568	6	3	6.5	15.8485582214396
0.000411523	0	1	6.5	41.5703781512605
0.000411523	0	2	6.5	8.90284447728112
0.000411523	0	3	6.5	59.5188595188595
0.000411523	3	1	6.5	51.6994633273703
0.000411523	3	2	6.5	25.354609929078
0.000411523	3	3	6.5	74.4755244755245
0.000411523	6	1	6.5	4.66972321276957
0.000411523	6	2	6.5	2.43875278396437
0.000411523	6	3	6.5	2.46545052515202
0	0	1	6.5	2.24163027656477
0	0	2	6.5	1.53789820578543
0	0	3	6.5	2.62023789001896
0	3	1	6.5	11.1721611721612
0	3	2	6.5	14.5993836671803
0	3	3	6.5	11.6947852760736
0	6	1	6.5	1.09961190168176
0	6	2	6.5	1.1569362613819
0	6	3	6.5	0.925119721375707
