# Supplementary material for: Controlling spatiotemporal pattern formation in a concentration gradient with a synthetic toggle switch
Source: Mol Syst Biol. 2020 Jun 12;16(6):e9361. doi: 10.15252/msb.20199361 (PMC7290156; doi:10.15252/msb.20199361)
Supplement: Supplementary file 11 — Source Data for Figure 5 [file MSB-16-e9361-s010.zip › SourceDataForFigure5/MSB-19-9361_SourceDataForFigure5_mean.txt]

ahl[uM]	IPTG_PulseDuration[h]	time[h]	percentageEvent_in_REDgate_mean	percentageEvent_in_REDgate_sd
0	2	0	1.49239525202399	0.584376143718104
0.000411523	2	0	2.77344619736196	2.12415547252352
0.001234568	2	0	11.4632064344581	11.131693186816
0.003703704	2	0	30.3904493279909	15.948982196279
0.011111111	2	0	40.1855183355588	15.4736512374971
0.033333333	2	0	38.6602456475965	12.0472556825043
0.1	2	0	38.9014342019122	10.4259611911387
10	2	0	41.3092882685064	10.7779415131013
0	3.5	0	4.10365419510553	2.72708143321472
0.000411523	3.5	0	10.3117398508519	8.17125825849053
0.001234568	3.5	0	62.4342011048876	29.5289159408819
0.003703704	3.5	0	93.2140849630158	3.26198921773159
0.011111111	3.5	0	96.4221379554477	1.23465229679959
0.033333333	3.5	0	96.2860653560843	1.11542049640559
0.1	3.5	0	95.4521079603864	1.56941973472696
10	3.5	0	95.2176990083378	1.76478270357116
0	5	0	3.95467725399279	1.47631032274574
0.000411523	5	0	23.3207487622127	16.3096570792309
0.001234568	5	0	87.8190454165263	14.9828195327841
0.003703704	5	0	99.4889594347162	0.181851014397338
0.011111111	5	0	99.7114961431543	0.0506860288427101
0.033333333	5	0	99.7110709192614	0.0478643541226068
0.1	5	0	99.6491375893358	0.064130708305738
10	5	0	99.6393127221312	0.0535161785423166
0	6.5	0	2.13325545745639	0.549248235390215
0.000411523	6.5	0	36.664027382467	25.6622183973279
0.001234568	6.5	0	96.3828805393895	4.37884151753572
0.003703704	6.5	0	99.894915382266	0.0438504672487871
0.011111111	6.5	0	99.9605790722282	0.00252400949091466
0.033333333	6.5	0	99.9459969728699	0.0186594912619021
0.1	6.5	0	99.9218942444207	0.0329177401772272
10	6.5	0	99.8925540995848	0.0388850778256796
0	2	3	5.2561199635246	2.49961286985702
0.000411523	2	3	10.7765602355474	7.66766332350837
0.001234568	2	3	16.739193851173	11.4349841267922
0.003703704	2	3	22.3985507908901	6.77725960303037
0.011111111	2	3	61.8390662621868	10.0138202580965
0.033333333	2	3	78.1652236584309	3.50724008352978
0.1	2	3	80.781949892468	2.45149762034156
10	2	3	79.9206745942731	3.03906311103691
0	3.5	3	21.4172004803271	16.9229108174088
0.000411523	3.5	3	28.5350383855198	16.1724893971449
0.001234568	3.5	3	49.5397651187125	30.5492882509622
0.003703704	3.5	3	79.5901324267853	20.8428491427961
0.011111111	3.5	3	98.694084322008	1.11535653473171
0.033333333	3.5	3	99.5335258287681	0.150235282919077
0.1	3.5	3	99.6415055268411	0.210663020420749
10	3.5	3	99.3284018289649	0.344515503685271
0	5	3	12.0294025576976	7.36583922937531
0.000411523	5	3	60.4329650156455	23.546240330959
0.001234568	5	3	63.0017965077547	14.4361855770188
0.003703704	5	3	98.1398121354625	2.5165843839669
0.011111111	5	3	99.8965035302056	0.0896526161792465
0.033333333	5	3	99.8902305159166	0.190126323553131
0.1	5	3	99.9466456287985	0.0644761783789949
10	5	3	99.8212427295339	0.0947830416250172
0	6.5	3	12.4887767051384	1.84642365118693
0.000411523	6.5	3	50.5098659106576	24.5820547957288
0.001234568	6.5	3	80.8081099217402	10.2569605287022
0.003703704	6.5	3	99.7728208105814	0.0765595335273646
0.011111111	6.5	3	99.8120501957686	0.117332640969374
0.033333333	6.5	3	99.8920743392137	0.144939516021691
0.1	6.5	3	99.9013061744829	0.107764733365678
10	6.5	3	99.8397550382558	0.0758696730020502
0	2	6	1.10842219313842	0.643115516377187
0.000411523	2	6	1.67263843857191	0.219464206538644
0.001234568	2	6	2.00040906487772	0.272082083158777
0.003703704	2	6	1.40673804524606	0.455664349949243
0.011111111	2	6	12.563591845486	8.94714569907026
0.033333333	2	6	28.7474356980049	19.6903932764945
0.1	2	6	38.3994480705497	20.7514639628513
10	2	6	38.4371703632187	21.3522915391909
0	3.5	6	1.81880230865996	1.1287599385086
0.000411523	3.5	6	2.53087625602618	2.10817840289735
0.001234568	3.5	6	4.6795117071079	4.14663398000617
0.003703704	3.5	6	55.3224610711471	37.2858479750794
0.011111111	3.5	6	95.7925631647766	2.48321986411425
0.033333333	3.5	6	98.7209865191202	0.335337829208051
0.1	3.5	6	99.0078460156838	0.986563603009346
10	3.5	6	99.2517809447275	0.343499849759373
0	5	6	1.15546806039314	0.269645178825114
0.000411523	5	6	5.51207128795164	5.31740429765148
0.001234568	5	6	5.8137437324236	3.64452825689183
0.003703704	5	6	92.569881703536	8.25106853853472
0.011111111	5	6	99.8361247837171	0.0868072083310755
0.033333333	5	6	99.8646878380254	0.121648129744154
0.1	5	6	99.9224620961254	0.114559721341033
10	5	6	99.8812794641854	0.0669089463158006
0	6.5	6	1.06055596147979	0.120742502474918
0.000411523	6.5	6	3.19130884062865	1.28041398936467
0.001234568	6.5	6	9.51141456115007	5.84652999103932
0.003703704	6.5	6	97.6275169593378	2.94404086051086
0.011111111	6.5	6	99.9360831916123	0.0325452437716375
0.033333333	6.5	6	99.9553170467068	0.0233092215537389
0.1	6.5	6	99.9770311218732	0.0113840500610195
10	6.5	6	99.9563773212478	0.0190007984680661
